# Supplementary material for: Delayed luminescence guided enhanced circularly polarized emission in atomically precise copper nanoclusters
Source: Chem Sci. 2023 Apr 25;14(21):5593–601. doi: 10.1039/d3sc00686g (PMC10231326; doi:10.1039/d3sc00686g)
Supplement: SC-014-D3SC00686G-s002 [file SC-014-D3SC00686G-s002.cif]

# Electronic Supplementary Material (ESI) for Chemical Science.
# This journal is © The Royal Society of Chemistry 2023

####################################################################### 
# 
# This file contains crystal structure data downloaded from the 
# Cambridge Structural Database (CSD) hosted by the Cambridge 
# Crystallographic Data Centre (CCDC).
# 
# Full information about CCDC data access policies and citation 
# guidelines are available at http://www.ccdc.cam.ac.uk/access/V1 
# 
# Audit and citation data items may have been added by the CCDC. 
# Please retain this information to preserve the provenance of 
# this file and to allow appropriate attribution of the data. 
# 
#######################################################################

data_mo_dcys_chcl3_0ma_b
_database_code_depnum_ccdc_archive 'CCDC 2235371'
loop_
_audit_author_name
_audit_author_address
'Jatish Kumar'
;Indian Institute of Science Education and Research (IISER) Tirupati
India
;
_audit_update_record             
;
2023-01-10 deposited with the CCDC.	2023-04-24 downloaded from the CCDC.
;
_audit_creation_date             2023-01-10
_audit_creation_method           
;
Olex2 1.5
(compiled 2022.04.07 svn.rca3783a0 for OlexSys, GUI svn.r6498)
;
_shelx_SHELXL_version_number     2019/1
_chemical_name_common            ?
_chemical_name_systematic        ?
_chemical_formula_moiety         'C11 H24 Cu10 I8 N4 O4.333 S4'
_chemical_formula_sum            'C11 H24 Cu10 I8 N4 O4.33 S4'
_chemical_formula_weight         2060.46
_chemical_absolute_configuration .
_chemical_melting_point          ?
loop_
_atom_type_symbol
_atom_type_description
_atom_type_scat_dispersion_real
_atom_type_scat_dispersion_imag
_atom_type_scat_source
C C 0.0033 0.0016 'International Tables Vol C Tables 4.2.6.8 and 6.1.1.4'
H H 0.0000 0.0000 'International Tables Vol C Tables 4.2.6.8 and 6.1.1.4'
Cu Cu 0.3201 1.2651 'International Tables Vol C Tables 4.2.6.8 and 6.1.1.4'
I I -0.4742 1.8119 'International Tables Vol C Tables 4.2.6.8 and 6.1.1.4'
N N 0.0061 0.0033 'International Tables Vol C Tables 4.2.6.8 and 6.1.1.4'
O O 0.0106 0.0060 'International Tables Vol C Tables 4.2.6.8 and 6.1.1.4'
S S 0.1246 0.1234 'International Tables Vol C Tables 4.2.6.8 and 6.1.1.4'

_shelx_space_group_comment       
;
The symmetry employed for this shelxl refinement is uniquely defined
by the following loop, which should always be used as a source of
symmetry information in preference to the above space-group names.
They are only intended as comments.
;
_space_group_crystal_system      monoclinic
_space_group_IT_number           5
_space_group_name_H-M_alt        'C 1 2 1'
_space_group_name_Hall           'C 2y'
loop_
_space_group_symop_operation_xyz
'x, y, z'
'-x, y, -z'
'x+1/2, y+1/2, z'
'-x+1/2, y+1/2, -z'

_cell_length_a                   7.373(3)
_cell_length_b                   12.555(4)
_cell_length_c                   12.999(5)
_cell_angle_alpha                90
_cell_angle_beta                 95.859(12)
_cell_angle_gamma                90
_cell_volume                     1197.0(7)
_cell_formula_units_Z            1
_cell_measurement_reflns_used    1205
_cell_measurement_temperature    100.0
_cell_measurement_theta_max      24.61
_cell_measurement_theta_min      3.15
_shelx_estimated_absorpt_T_max   ?
_shelx_estimated_absorpt_T_min   ?
_exptl_absorpt_coefficient_mu    9.702
_exptl_absorpt_correction_T_max  0.7452
_exptl_absorpt_correction_T_min  0.4594
_exptl_absorpt_correction_type   none
_exptl_absorpt_process_details   
;
SADABS-2016/2 (Bruker,2016/2) was used for absorption correction.
wR2(int) was 0.1192 before and 0.0760 after correction.
The Ratio of minimum to maximum transmission is 0.6165.
The \l/2 correction factor is Not present.
;
_exptl_absorpt_special_details   ?
_exptl_crystal_colour            ?
_exptl_crystal_density_diffrn    2.858
_exptl_crystal_density_meas      ?
_exptl_crystal_density_method    ?
_exptl_crystal_description       plate
_exptl_crystal_F_000             931
_exptl_crystal_size_max          ?
_exptl_crystal_size_mid          ?
_exptl_crystal_size_min          ?
_exptl_transmission_factor_max   ?
_exptl_transmission_factor_min   ?
_diffrn_reflns_av_R_equivalents  0.0805
_diffrn_reflns_av_unetI/netI     0.0822
_diffrn_reflns_Laue_measured_fraction_full 0.995
_diffrn_reflns_Laue_measured_fraction_max 0.994
_diffrn_reflns_limit_h_max       8
_diffrn_reflns_limit_h_min       -8
_diffrn_reflns_limit_k_max       13
_diffrn_reflns_limit_k_min       -14
_diffrn_reflns_limit_l_max       15
_diffrn_reflns_limit_l_min       -15
_diffrn_reflns_number            6218
_diffrn_reflns_point_group_measured_fraction_full 0.906
_diffrn_reflns_point_group_measured_fraction_max 0.905
_diffrn_reflns_theta_full        25.065
_diffrn_reflns_theta_max         25.065
_diffrn_reflns_theta_min         3.151
_diffrn_ambient_temperature      100.00
_diffrn_detector_area_resol_mean ?
_diffrn_measured_fraction_theta_full 0.995
_diffrn_measured_fraction_theta_max 0.994
_diffrn_measurement_device_type  'Bruker APEX-II CCD'
_diffrn_measurement_method       '\f and \w scans'
_diffrn_radiation_type           MoK\a
_diffrn_radiation_wavelength     0.71073
_diffrn_source                   ?
_reflns_Friedel_coverage         0.734
_reflns_Friedel_fraction_full    0.808
_reflns_Friedel_fraction_max     0.807
_reflns_number_gt                1402
_reflns_number_total             1939
_reflns_special_details          
;
 Reflections were merged by SHELXL according to the crystal
 class for the calculation of statistics and refinement.
 
 Structure factors included contributions from the .fab file.
 
 _reflns_Friedel_fraction is defined as the number of unique
 Friedel pairs measured divided by the number that would be
 possible theoretically, ignoring centric projections and
 systematic absences. Completness statistics refer to single and
 composite reflections containing twin component 1 only.
;
_reflns_threshold_expression     'I > 2\s(I)'
_computing_cell_refinement       'SAINT V8.40B (?, 2016)'
_computing_data_collection       ?
_computing_data_reduction        'SAINT V8.40B (?, 2016)'
_computing_molecular_graphics    'Olex2 1.5 (Dolomanov et al., 2009)'
_computing_publication_material  'Olex2 1.5 (Dolomanov et al., 2009)'
_computing_structure_refinement  'XL  (Sheldrick, 2008)'
_computing_structure_solution    'SHELXT 2018/2 (Sheldrick, 2018)'
_refine_diff_density_max         2.801
_refine_diff_density_min         -1.910
_refine_diff_density_rms         0.401
_refine_ls_abs_structure_details 
;
 Refined as an inversion twin.
;
_refine_ls_abs_structure_Flack   0.56(15)
_refine_ls_extinction_coef       .
_refine_ls_extinction_method     none
_refine_ls_goodness_of_fit_ref   1.045
_refine_ls_hydrogen_treatment    constr
_refine_ls_matrix_type           full
_refine_ls_number_parameters     101
_refine_ls_number_reflns         1939
_refine_ls_number_restraints     2
_refine_ls_R_factor_all          0.0968
_refine_ls_R_factor_gt           0.0685
_refine_ls_restrained_S_all      1.045
_refine_ls_shift/su_max          0.005
_refine_ls_shift/su_mean         0.001
_refine_ls_structure_factor_coef Fsqd
_refine_ls_weighting_details     
'w=1/[\s^2^(Fo^2^)+(0.1185P)^2^+13.2650P] where P=(Fo^2^+2Fc^2^)/3'
_refine_ls_weighting_scheme      calc
_refine_ls_wR_factor_gt          0.1756
_refine_ls_wR_factor_ref         0.2021
_refine_special_details          
;
 Refined as a 2-component inversion twin.
;
_olex2_refinement_description    
;
1. Twinned data refinement
 Scales: 0.44(15)
 0.56(15)
2. Fixed Uiso
 At 1.2 times of:
  All C(H) groups, All C(H,H) groups, All N(H,H,H) groups
3. Restrained distances
 O1-C7
 1.3 with sigma of 0.02
4. Uiso/Uaniso restraints and constraints
Uanis(N1) = Uanis(O3)
5. Others
 Fixed Sof: O1(0.75) C7(0.75) O3(0.33333)
6.a Ternary CH refined with riding coordinates:
 C00D(H00D)
6.b Secondary CH2 refined with riding coordinates:
 C009(H00A,H00B)
6.c Idealised Me refined as rotating group:
 N1(H1A,H1B,H1C)
;
_atom_sites_solution_hydrogens   geom
_atom_sites_solution_primary     ?
_atom_sites_solution_secondary   ?
loop_
_atom_site_label
_atom_site_type_symbol
_atom_site_fract_x
_atom_site_fract_y
_atom_site_fract_z
_atom_site_U_iso_or_equiv
_atom_site_adp_type
_atom_site_occupancy
_atom_site_site_symmetry_order
_atom_site_calc_flag
_atom_site_refinement_flags_posn
_atom_site_refinement_flags_adp
_atom_site_refinement_flags_occupancy
_atom_site_disorder_assembly
_atom_site_disorder_group
I001 I 0.2098(4) 0.58929(16) 0.6424(2) 0.0330(11) Uani 1 1 d . . . . .
Cu1 Cu 0.1389(9) 0.2558(6) 0.4364(6) 0.040(2) Uani 1 1 d . . . . .
I02 I 0.2910(4) 0.74647(15) 0.3578(3) 0.0324(12) Uani 1 1 d . . . . .
Cu03 Cu 0.1399(9) 0.5786(5) 0.4370(6) 0.0350(19) Uani 1 1 d . . . . .
Cu04 Cu 0.500000 0.4153(11) 0.500000 0.0410(12) Uani 1 2 d S T P . .
S006 S 0.2586(8) 0.4191(14) 0.3921(5) 0.0304(15) Uani 1 1 d . . . . .
O1 O 0.215(5) 0.396(5) 0.007(2) 0.07(2) Uani 0.75 1 d D . P . .
C009 C 0.342(4) 0.415(6) 0.266(2) 0.038(7) Uani 1 1 d . . . . .
H00A H 0.461325 0.451736 0.269043 0.045 Uiso 1 1 calc R U . . .
H00B H 0.360701 0.339919 0.246061 0.045 Uiso 1 1 calc R U . . .
N1 N 0.025(4) 0.407(5) 0.171(2) 0.063(12) Uani 1 1 d . . . . .
H1A H -0.023280 0.407236 0.104151 0.075 Uiso 1 1 calc R U . . .
H1B H -0.054656 0.437369 0.211458 0.075 Uiso 1 1 calc R U . . .
H1C H 0.046122 0.338023 0.192230 0.075 Uiso 1 1 calc R U . . .
C00D C 0.206(5) 0.469(4) 0.182(3) 0.055(12) Uani 1 1 d . . . . .
H00D H 0.183451 0.544224 0.203212 0.066 Uiso 1 1 calc R U . . .
C7 C 0.281(6) 0.468(4) 0.074(3) 0.046(15) Uani 0.75 1 d D . P . .
O3 O 0.447(12) 0.540(9) 0.077(6) 0.063(12) Uani 0.3333 1 d . . P . .

loop_
_atom_site_aniso_label
_atom_site_aniso_U_11
_atom_site_aniso_U_22
_atom_site_aniso_U_33
_atom_site_aniso_U_23
_atom_site_aniso_U_13
_atom_site_aniso_U_12
I001 0.030(2) 0.034(2) 0.035(3) 0.0059(17) 0.004(2) 0.0011(16)
Cu1 0.040(5) 0.033(4) 0.048(5) -0.004(4) 0.010(4) -0.001(4)
I02 0.029(2) 0.0251(17) 0.042(3) -0.0025(18) 0.001(2) -0.0036(15)
Cu03 0.034(4) 0.033(4) 0.039(4) -0.003(4) 0.008(3) 0.002(3)
Cu04 0.041(3) 0.045(3) 0.035(2) 0.000 -0.008(2) 0.000
S006 0.030(3) 0.025(4) 0.034(3) 0.010(9) -0.006(2) 0.014(8)
O1 0.049(18) 0.15(6) 0.016(13) 0.01(3) -0.002(13) 0.01(3)
C009 0.048(16) 0.035(17) 0.030(13) 0.01(4) -0.001(11) 0.01(4)
N1 0.044(15) 0.10(3) 0.043(14) -0.03(2) 0.001(11) 0.04(3)
C00D 0.04(2) 0.09(4) 0.028(17) -0.005(19) -0.011(15) 0.01(2)
C7 0.03(2) 0.08(4) 0.03(3) 0.03(3) -0.008(19) 0.00(2)
O3 0.044(15) 0.10(3) 0.043(14) -0.03(2) 0.001(11) 0.04(3)

_geom_special_details            
;
 All esds (except the esd in the dihedral angle between two l.s. planes)
 are estimated using the full covariance matrix.  The cell esds are taken
 into account individually in the estimation of esds in distances, angles
 and torsion angles; correlations between esds in cell parameters are only
 used when they are defined by crystal symmetry.  An approximate (isotropic)
 treatment of cell esds is used for estimating esds involving l.s. planes.
;
loop_
_geom_bond_atom_site_label_1
_geom_bond_atom_site_label_2
_geom_bond_distance
_geom_bond_site_symmetry_2
_geom_bond_publ_flag
I001 Cu1 2.626(8) 4_556 ?
I001 Cu03 2.671(8) . ?
I001 Cu03 2.681(7) 2_556 ?
Cu1 Cu1 2.760(14) 2_556 ?
Cu1 I02 2.665(7) 3_445 ?
Cu1 I02 2.676(9) 4_546 ?
Cu1 S006 2.328(17) . ?
I02 Cu03 2.642(8) . ?
Cu03 Cu03 2.762(13) 2_556 ?
Cu03 S006 2.286(16) . ?
Cu04 S006 2.151(6) . ?
Cu04 S006 2.151(6) 2_656 ?
S006 C009 1.81(3) . ?
O1 C7 1.32(3) . ?
C009 H00A 0.9900 . ?
C009 H00B 0.9900 . ?
C009 C00D 1.56(5) . ?
N1 H1A 0.9100 . ?
N1 H1B 0.9100 . ?
N1 H1C 0.9100 . ?
N1 C00D 1.54(6) . ?
C00D H00D 1.0000 . ?
C00D C7 1.57(6) . ?
C7 O3 1.52(12) . ?

loop_
_geom_angle_atom_site_label_1
_geom_angle_atom_site_label_2
_geom_angle_atom_site_label_3
_geom_angle
_geom_angle_site_symmetry_1
_geom_angle_site_symmetry_3
_geom_angle_publ_flag
Cu1 I001 Cu03 72.3(2) 4_556 . ?
Cu1 I001 Cu03 108.7(2) 4_556 2_556 ?
Cu03 I001 Cu03 62.1(3) . 2_556 ?
I001 Cu1 Cu1 127.19(18) 4_546 2_556 ?
I001 Cu1 I02 108.0(3) 4_546 4_546 ?
I001 Cu1 I02 104.3(3) 4_546 3_445 ?
I02 Cu1 Cu1 59.1(3) 3_445 2_556 ?
I02 Cu1 Cu1 58.7(3) 4_546 2_556 ?
I02 Cu1 I02 117.5(3) 3_445 4_546 ?
S006 Cu1 I001 114.7(4) . 4_546 ?
S006 Cu1 Cu1 118.1(3) . 2_556 ?
S006 Cu1 I02 108.6(3) . 3_445 ?
S006 Cu1 I02 104.3(3) . 4_546 ?
Cu1 I02 Cu1 62.2(3) 3 4_556 ?
Cu03 I02 Cu1 72.0(2) . 4_556 ?
Cu03 I02 Cu1 108.2(2) . 3 ?
I001 Cu03 I001 117.5(3) . 2_556 ?
I001 Cu03 Cu03 59.1(3) . 2_556 ?
I001 Cu03 Cu03 58.8(2) 2_556 2_556 ?
I02 Cu03 I001 103.7(3) . 2_556 ?
I02 Cu03 I001 107.7(3) . . ?
I02 Cu03 Cu03 126.97(16) . 2_556 ?
S006 Cu03 I001 105.1(3) . . ?
S006 Cu03 I001 108.9(3) . 2_556 ?
S006 Cu03 I02 114.3(4) . . ?
S006 Cu03 Cu03 118.7(3) . 2_556 ?
S006 Cu04 S006 177.5(12) . 2_656 ?
Cu03 S006 Cu1 122.9(3) . . ?
Cu04 S006 Cu1 97.4(6) . . ?
Cu04 S006 Cu03 99.5(7) . . ?
C009 S006 Cu1 112(2) . . ?
C009 S006 Cu03 116(2) . . ?
C009 S006 Cu04 104.8(9) . . ?
S006 C009 H00A 109.3 . . ?
S006 C009 H00B 109.3 . . ?
H00A C009 H00B 108.0 . . ?
C00D C009 S006 111(3) . . ?
C00D C009 H00A 109.3 . . ?
C00D C009 H00B 109.3 . . ?
H1A N1 H1B 109.5 . . ?
H1A N1 H1C 109.5 . . ?
H1B N1 H1C 109.5 . . ?
C00D N1 H1A 109.5 . . ?
C00D N1 H1B 109.5 . . ?
C00D N1 H1C 109.5 . . ?
C009 C00D H00D 109.7 . . ?
N1 C00D C009 109(4) . . ?
N1 C00D H00D 109.7 . . ?
N1 C00D C7 107(3) . . ?
C7 C00D C009 111(3) . . ?
C7 C00D H00D 109.7 . . ?
O1 C7 C00D 117(4) . . ?
O1 C7 O3 132(5) . . ?
O3 C7 C00D 109(4) . . ?

loop_
_geom_torsion_atom_site_label_1
_geom_torsion_atom_site_label_2
_geom_torsion_atom_site_label_3
_geom_torsion_atom_site_label_4
_geom_torsion
_geom_torsion_site_symmetry_1
_geom_torsion_site_symmetry_2
_geom_torsion_site_symmetry_3
_geom_torsion_site_symmetry_4
_geom_torsion_publ_flag
Cu1 S006 C009 C00D 103(4) . . . . ?
Cu03 S006 C009 C00D -45(4) . . . . ?
Cu04 S006 C009 C00D -153(3) . . . . ?
S006 C009 C00D N1 -63(5) . . . . ?
S006 C009 C00D C7 179(4) . . . . ?
C009 C00D C7 O1 101(5) . . . . ?
C009 C00D C7 O3 -68(6) . . . . ?
N1 C00D C7 O1 -18(6) . . . . ?
N1 C00D C7 O3 173(5) . . . . ?

_smtbx_masks_special_details     ?
loop_
_smtbx_masks_void_nr
_smtbx_masks_void_average_x
_smtbx_masks_void_average_y
_smtbx_masks_void_average_z
_smtbx_masks_void_volume
_smtbx_masks_void_count_electrons
_smtbx_masks_void_content
1 0.000 0.707 0.000 113.4 152.7 ?
2 0.500 0.207 0.000 113.4 152.7 ?

_shelx_res_file                  
;
TITL mo_DCYS_CHCL3_0ma_b.res in C2
    mo_dcys_chcl3_0ma_b.res
    created by SHELXL-2019/1 at 19:40:20 on 10-Jan-2023
REM Old TITL mo_DCYS_CHCL3_0ma in C2/m
REM SHELXT solution in C2: R1 0.130, Rweak 0.009, Alpha 0.016
REM <I/s> 0.000 for 0 systematic absences, Orientation as input
REM Flack x = 0.496 ( 0.050 ) from 529 Parsons' quotients
REM Formula found by SHELXT: C12 Cu5 I2 O2 S4
CELL 0.71073 7.3726 12.5553 12.9992 90 95.859 90
ZERR 1 0.0025 0.004 0.0046 0 0.012 0
LATT -7
SYMM -X,+Y,-Z
SFAC C H Cu I N O S
UNIT 11 24 10 8 4 4.33 4
EADP N1 O3
DFIX 1.3 O1 C7

L.S. 10
PLAN  10
TEMP -173.15
CONF
BOND
LIST 8
MORE -1
ABIN
BOND $H
fmap 2
acta
TWIN -1 0 0 0 -1 0 0 0 -1 2
OMIT 0 0 1
OMIT 1 1 1
OMIT 0 -2 0
OMIT 2 0 0
OMIT 1 -1 1
OMIT -1 1 1
OMIT 0 2 1
OMIT -1 -1 1
REM <olex2.extras>
REM <HklSrc "%.\\mo_DCYS_CHCL3_0ma_b.hkl">
REM </olex2.extras>

WGHT    0.118500   13.265000
BASF   0.56383
FVAR       0.17797
I001  4    0.209786    0.589286    0.642418    11.00000    0.03047    0.03414 =
         0.03458    0.00591    0.00356    0.00108
CU1   3    0.138852    0.255767    0.436377    11.00000    0.03950    0.03313 =
         0.04780   -0.00435    0.01024   -0.00058
I02   4    0.290958    0.746469    0.357769    11.00000    0.02950    0.02511 =
         0.04210   -0.00252    0.00121   -0.00361
CU03  3    0.139887    0.578588    0.437004    11.00000    0.03398    0.03296 =
         0.03887   -0.00250    0.00759    0.00244
CU04  3    0.500000    0.415284    0.500000    10.50000    0.04062    0.04468 =
         0.03538    0.00000   -0.00785    0.00000
S006  7    0.258601    0.419052    0.392074    11.00000    0.03023    0.02543 =
         0.03373    0.01036   -0.00576    0.01367
O1    6    0.214852    0.395602    0.006610    10.75000    0.04850    0.14872 =
         0.01569    0.01107   -0.00188    0.00865
C009  1    0.342090    0.414972    0.265844    11.00000    0.04823    0.03452 =
         0.02983    0.00888   -0.00144    0.01244
AFIX  23
H00A  2    0.461325    0.451736    0.269043    11.00000   -1.20000
H00B  2    0.360701    0.339919    0.246061    11.00000   -1.20000
AFIX   0
N1    5    0.024995    0.406507    0.171431    11.00000    0.04398    0.10076 =
         0.04306   -0.03042    0.00092    0.04166
AFIX 137
H1A   2   -0.023280    0.407236    0.104151    11.00000   -1.20000
H1B   2   -0.054656    0.437369    0.211458    11.00000   -1.20000
H1C   2    0.046122    0.338023    0.192230    11.00000   -1.20000
AFIX   0
C00D  1    0.206241    0.469119    0.182384    11.00000    0.03934    0.09454 =
         0.02764   -0.00532   -0.01076    0.01288
AFIX  13
H00D  2    0.183451    0.544224    0.203212    11.00000   -1.20000
AFIX   0
C7    1    0.281257    0.467926    0.073785    10.75000    0.02578    0.07830 =
         0.03128    0.02692   -0.00825   -0.00453
O3    6    0.446971    0.539851    0.076633    10.33333    0.04398    0.10076 =
         0.04306   -0.03042    0.00092    0.04166
HKLF 4


REM  mo_DCYS_CHCL3_0ma_b.res in C2
REM wR2 = 0.2021, GooF = S = 1.045, Restrained GooF = 1.045 for all data
REM R1 = 0.0685 for 1402 Fo > 4sig(Fo) and 0.0968 for all 1939 data
REM 101 parameters refined using 2 restraints

END

WGHT      0.1185     13.2563

REM Highest difference peak  2.801,  deepest hole -1.910,  1-sigma level  0.401
Q1    1   0.6448  0.4179  0.4413  11.00000  0.05    2.80
Q2    1   0.2908  0.4168  0.3422  11.00000  0.05    2.21
Q3    1   0.1674  0.5828  0.5113  11.00000  0.05    1.70
Q4    1   0.2901  0.8398  0.3426  11.00000  0.05    1.42
Q5    1   0.1280  0.5824  0.3825  11.00000  0.05    1.26
Q6    1   0.4362  0.5730  0.2685  11.00000  0.05    1.23
Q7    1   0.3223  0.3414  0.0590  11.00000  0.05    1.19
Q8    1   0.2169  0.4973  0.6520  11.00000  0.05    1.17
Q9    1   0.4454  0.2580  0.2713  11.00000  0.05    1.16
Q10   1   0.6621  0.4186  0.3429  11.00000  0.05    1.16
;
_shelx_res_checksum              64631
_shelx_hkl_file                  
;
  -2   0   2  498.95   51.69
  -2   0   2  489.65   48.20
   2   0  -2  505.05   47.90
   2   0  -2  625.84   50.49
   4   0  -4  -12.10   14.00
   4   0  -4  -41.50   19.90
  -4   0   4  -22.10   21.90
  -4   0   4  -12.60   16.20
  -6   0   6  192.88   30.90
   6   0  -6  128.19   27.00
   6   0  -6  144.69   37.60
  -6   0   6  190.58   41.00
  -1   1   1  118.39   13.50
   1   1  -1  112.19   12.10
  -1   1   1   96.19   15.70
   1  -1  -1   98.99   13.00
  -1  -1   1  143.39   15.70
   1  -1  -1  122.29   15.90
   3   1  -3   24.20   19.80
  -3   1   3   12.50   23.20
  -3   1   3   30.40   15.90
   3   1  -3   21.30   14.10
  -3  -1   3   25.50   14.10
  -3  -1   3   41.30   20.80
   3  -1  -3    2.20   14.80
   3  -1  -3   18.20   19.30
  -5   1   5   19.20   18.90
  -5   1   5   -9.10   28.50
   5   1  -5   10.50   26.30
   5   1  -5    0.70   15.70
   5  -1  -5   -8.30   16.50
  -5  -1   5  -48.40   24.90
  -5  -1   5  -22.80   19.50
   5  -1  -5    0.80   26.60
   7   1  -7  294.87   37.40
   7   1  -7  294.67   50.29
  -7   1   7  261.67   51.59
  -7   1   7  280.37   41.00
  -7  -1   7  249.48   36.00
  -7  -1   7  365.26   54.99
   7  -1  -7  149.59   66.89
  -7  -1   7  267.67   38.70
   7  -1  -7  267.37   39.30
   0  -2   0  686.43   55.49
   0  -2   0  698.83   56.39
   2   2  -2  139.49   18.60
   2   2  -2   42.70   21.10
  -2   2   2   94.19   16.30
  -2  -2   2   93.19   14.80
   2  -2  -2   94.29   16.00
   2  -2  -2  127.39   21.30
  -2  -2   2  104.79   20.70
  -4   2   4  -24.70   15.60
   4   2  -4  -15.80   13.20
   4   2  -4  -13.90   20.90
  -4   2   4  -33.60   21.70
   4  -2  -4    3.20   16.10
  -4  -2   4  -36.70   20.60
   4  -2  -4  -24.00   22.20
  -4  -2   4  -13.00   14.40
   6   2  -6  134.49   35.70
  -6   2   6  162.38   41.30
  -6   2   6  164.28   31.40
  -6  -2   6  193.48   27.40
   6  -2  -6  113.69   32.10
   6  -2  -6  170.38   29.00
  -6  -2   6  191.78   43.10
  -6  -2   6  168.08   29.60
   6  -2  -6  141.49   39.60
   1   3  -1 9086.49  751.92
  -1   3   1 9463.25  752.42
   1  -3  -1 9999.00  753.22
  -1  -3   1 9084.69  752.12
   1  -3  -1 9767.82  752.42
   3   3  -3   81.49   15.70
  -3   3   3   91.29   23.40
  -3   3   3   86.49   18.70
   3  -3  -3  125.79   19.30
  -3  -3   3  111.19   23.90
  -3  -3   3   68.59   17.50
   3  -3  -3  127.59   25.20
  -5   3   5  -28.30   24.30
   5   3  -5  -18.20   26.60
   5   3  -5   -2.90   16.70
  -5   3   5  -40.90   19.60
   5  -3  -5  -30.90   24.50
   5  -3  -5  -15.50   19.00
  -5  -3   5  -12.40   26.60
   5  -3  -5  -40.50   21.70
  -5  -3   5  -10.70   17.10
  -7   3   7  540.25   64.29
  -7   3   7  606.24   75.29
   7   3  -7  456.55   65.19
  -7  -3   7  572.64   58.99
   7  -3  -7  429.96   54.39
   7  -3  -7  429.06   65.49
  -7  -3   7  659.83   74.89
  -7  -3   7  518.65   55.39
   0  -4   0  505.35   45.60
   0  -4   0  551.34   43.00
   0  -4   0  500.15   43.60
   2   4  -2   58.29   10.00
  -2   4   2   51.99   13.80
  -2   4   2   41.00   18.00
   2  -4  -2   55.49   19.40
  -2  -4   2   71.39   19.90
   2  -4  -2   34.70   12.80
  -4   4   4   -0.80   17.50
   4   4  -4    4.60   12.80
  -4   4   4  -31.60   20.30
  -4  -4   4  -12.40   21.80
  -4  -4   4    2.10   16.80
   4  -4  -4  -14.60   22.40
   4  -4  -4  -29.80   15.50
  -6   4   6   48.90   32.80
  -6   4   6   83.19   26.70
   6  -4  -6  106.19   32.60
   6  -4  -6   67.79   26.80
  -6  -4   6   87.29   22.00
   6  -4  -6   65.69   33.30
  -6  -4   6   89.49   37.90
  -6  -4   6   87.59   26.30
  -1   5   1  213.08   23.80
   1   5  -1  205.88   19.40
  -1   5   1  237.38   23.40
   1  -5  -1  195.08   26.20
  -1  -5   1  218.48   21.60
   1  -5  -1  192.18   23.50
  -3   5   3    4.90   19.60
  -3   5   3  -21.90   14.20
   3   5  -3   10.10   10.30
   3  -5  -3   10.40   13.70
   3  -5  -3   14.50   19.10
  -3  -5   3   -0.20   13.60
  -3  -5   3   -3.00   20.00
  -5   5   5   20.90   31.90
  -5   5   5   33.80   20.90
   5   5  -5    0.90   17.50
   5  -5  -5   24.60   28.90
  -5  -5   5   54.39   23.90
   5  -5  -5   16.10   19.50
   5  -5  -5   -3.90   24.00
  -5  -5   5   -4.50   29.60
   5  -5  -5   31.10   29.00
  -7   5   7  252.67   39.00
   7   5  -7  284.17   37.80
  -7   5   7  207.68   49.99
  -7  -5   7  187.08   31.90
  -7  -5   7  340.97   42.20
   7  -5  -7  206.98   46.60
   7  -5  -7  195.58   34.80
   0  -6   0 9538.25  748.53
   0  -6   0 9235.88  747.23
   0  -6   0 9474.25  747.73
  -2   6   2  194.98   23.00
   2   6  -2  205.68   20.60
  -2   6   2  235.88   27.70
  -2  -6   2  162.08   21.70
   2  -6  -2  234.58   26.40
   2  -6  -2  247.38   27.20
  -4   6   4  -71.59   41.60
   4   6  -4  -10.10   12.40
  -4   6   4    5.50   18.30
  -4  -6   4  -38.10   22.70
   4  -6  -4   -8.50   17.20
   4  -6  -4    0.10   24.60
  -6   6   6  153.58   32.80
  -6   6   6  114.89   40.10
   6   6  -6  133.89   25.10
   6  -6  -6  160.08   41.30
  -6  -6   6  141.79   41.10
  -6  -6   6  144.29   29.70
   6  -6  -6  127.19   30.20
  -1   7   1   85.39   17.20
  -1  -7   1   33.10    9.40
   1  -7  -1   47.60   11.10
   1  -7  -1   51.99   15.20
   3   7  -3   28.50   10.60
  -3   7   3   55.39   25.80
  -3   7   3   25.20   15.70
   3  -7  -3   27.60   22.50
   3  -7  -3   11.80   14.30
  -3  -7   3   28.50   15.30
  -3  -7   3   65.09   23.50
  -5   7   5    0.80   21.10
   5   7  -5   27.60   22.30
  -5   7   5   -3.10   27.40
   5  -7  -5   13.00   20.90
   5  -7  -5    5.50   29.40
  -5  -7   5   17.60   22.10
  -5  -7   5    0.50   29.50
  -7   7   7   84.79   44.70
  -7   7   7  125.19   34.50
   7  -7  -7  145.29   44.30
  -7  -7   7   52.19   30.30
  -7  -7   7  135.89   47.20
  -7  -7   7  189.78   37.30
   7  -7  -7   94.19   37.90
   0  -8   0  544.15   50.59
   0  -8   0  623.24   49.00
   0  -8   0  524.05   47.20
   2   8  -2  110.39   11.70
  -2   8   2  106.69   17.10
  -2   8   2  107.69   35.00
   2  -8  -2   94.19   22.80
  -2  -8   2   68.09   15.60
   2  -8  -2   76.79   20.00
   4   8  -4   -6.40   12.40
  -4   8   4   21.10   18.80
  -4   8   4  -19.30   25.90
   4  -8  -4    3.50   26.10
   4  -8  -4  -22.10   16.90
  -4  -8   4   -5.40   19.70
  -4  -8   4   30.10   27.90
  -6   8   6   95.09   30.20
  -6  -8   6  119.99   40.70
   6  -8  -6  100.09   37.60
   6  -8  -6  143.29   36.80
  -6  -8   6  152.48   32.70
   1  -9  -1 2274.57  170.78
  -1  -9   1 2146.29  172.58
  -1  -9   1 2033.60  170.98
   1  -9  -1 2013.60  173.18
   1  -9  -1 2143.69  171.78
  -3   9   3   49.00   24.10
  -3   9   3   30.60   17.80
   3  -9  -3   36.40   17.30
  -3  -9   3    6.30   25.20
  -3  -9   3    9.00   19.60
  -5   9   5  -18.70   30.70
   5   9  -5   25.20   13.10
  -5   9   5   36.90   22.50
  -5  -9   5   -3.70   29.90
  -5  -9   5   13.50   24.00
   5  -9  -5   -7.30   21.30
   0 -10   0  129.49   20.30
   0 -10   0  123.59   18.20
   0 -10   0  136.99   16.60
  -2  10   2  108.69   26.80
   2 -10  -2   31.50   16.10
  -2 -10   2   40.70   15.80
   2 -10  -2   80.19   21.00
   4  10  -4   18.00   12.10
  -4  10   4   12.10   19.30
  -4  10   4  -14.00   26.40
   4 -10  -4   11.20   18.90
  -4 -10   4   44.00   22.60
  -4 -10   4   10.20   28.30
   4 -10  -4    3.40   27.30
   1 -11  -1  170.88   25.90
  -1 -11   1  218.68   25.30
  -1 -11   1  222.28   25.00
   1 -11  -1  264.07   26.10
  -3  11   3   19.80   27.50
  -3  11   3    8.20   17.00
  -3 -11   3  -10.20   26.90
   3 -11  -3   17.00   18.20
  -3 -11   3    2.80   19.60
   5  11  -5   -5.80   15.40
  -5  11   5   -4.60   21.10
  -5  11   5   40.60   34.70
  -5 -11   5   14.80   31.70
   5 -11  -5   -0.50   25.50
  -5 -11   5   26.90   25.20
   5 -11  -5  -21.60   32.20
   0 -12   0 2050.89  167.98
   0 -12   0 2101.99  169.18
   2 -12  -2   29.00   18.00
   2 -12  -2   10.50   12.50
  -2 -12   2    0.70   15.60
  -4  12   4   47.00   33.60
  -4  12   4   30.10   19.80
  -4 -12   4   -1.10   23.00
   4 -12  -4   36.40   30.40
   4 -12  -4    5.50   37.30
  -4 -12   4   -8.70   30.20
   1 -13  -1   10.20   12.00
  -1 -13   1    9.90   14.60
   1 -13  -1  -35.60   16.10
  -1 -13   1   25.80   15.40
  -1 -13   1  -17.20   11.70
  -3  13   3   10.10   29.60
  -3 -13   3   -3.00   21.30
  -3 -13   3   31.50   21.80
   3 -13  -3  -12.90   20.70
   3 -13  -3   20.80   30.30
  -3 -13   3   -0.40   27.80
   0 -14   0   90.99   17.60
   0 -14   0   66.89   18.60
   0 -14   0   95.09   23.50
  -2 -14   2   79.69   19.80
  -2 -14   2   51.49   19.60
   2 -14  -2   26.00   14.40
  -2 -14   2   50.79   19.60
   2 -14  -2   25.10   20.80
   2 -14  -2   27.00   26.70
  -8   0   7  135.49   46.60
   8   0  -7   76.69   49.50
   8   0  -7  121.49   43.20
  -8   0   7  128.89   34.90
  -6   0   5  125.59   38.10
  -6   0   5  103.49   26.60
   6   0  -5  144.59   36.50
   6   0  -5  153.58   26.20
  -4   0   3 1178.58  103.29
  -4   0   3 1296.57  107.19
   4   0  -3 1224.98  105.99
   4   0  -3 1229.58  102.79
  -2   0   1 1400.66  109.19
   2   0  -1 1405.06  108.99
  -2   0   1 1269.17  110.99
   2   0  -1 1270.37  110.99
   0   0  -1   -3.90    1.30
  -2   0   3 2475.35  200.58
  -2   0   3 2588.74  198.98
   2   0  -3 2553.94  198.88
   2   0  -3 2280.17  200.58
   4   0  -5 1862.91  144.49
  -4   0   5 1741.93  141.59
  -4   0   5 1518.25  144.49
   4   0  -5 1718.73  140.89
  -6   0   7   64.39   36.50
  -6   0   7   19.70   22.70
   6   0  -7   31.40   28.50
   6   0  -7   47.90   30.80
   6   0  -7   23.90   32.30
  -7   1   6  157.38   33.90
  -7   1   6  207.68   45.90
   7   1  -6  231.58   44.40
   7  -1  -6  184.78   44.00
  -7  -1   6  219.58   35.80
   7  -1  -6  192.78   32.80
  -7  -1   6  174.58   32.70
  -7  -1   6  280.57   53.59
  -5   1   4  121.29   23.60
  -5   1   4  216.68   36.50
   5   1  -4  109.89   30.10
   5   1  -4   97.69   20.90
   5  -1  -4  163.08   31.30
   5  -1  -4  170.58   25.00
  -5  -1   4  132.89   24.40
  -3   1   2 1261.77  118.29
  -3   1   2 1293.47  115.39
   3   1  -2 1415.36  117.09
   3   1  -2 1469.15  115.09
   3  -1  -2 1347.37  115.19
   3  -1  -2 1416.66  114.69
  -3  -1   2 1537.25  115.39
  -3  -1   2 1472.15  117.59
   1   1   0  188.78   22.20
  -1   1   0  186.08   21.10
  -1   1   0  204.98   22.90
   1  -1   0  196.58   20.30
   1  -1   0  189.58   22.90
  -1  -1   0  257.27   21.50
  -1  -1   0  242.28   20.00
  -1   1   2  234.98   26.80
   1   1  -2  272.17   24.90
  -1   1   2  257.87   31.00
   1  -1  -2  269.97   24.50
   1  -1  -2  256.77   26.50
  -1  -1   2  250.17   29.50
  -1  -1   2  197.78   24.90
   1  -1  -2  267.27   27.20
   3   1  -4  217.88   32.20
  -3   1   4   64.49   25.80
  -3   1   4  113.89   20.60
   3  -1  -4  101.89   24.70
   3  -1  -4  119.59   19.10
  -5   1   6  180.38   31.00
   5   1  -6  195.08   37.30
  -5   1   6  243.28   40.20
   5   1  -6  242.78   30.10
  -5   1   6  243.18   27.50
   5  -1  -6  303.37   41.10
  -5  -1   6  224.08   32.40
   5  -1  -6  225.18   29.50
  -5  -1   6  221.78   27.80
  -5  -1   6  225.98   39.80
  -7   1   8   87.79   29.40
   7   1  -8  123.09   38.80
  -7   1   8  100.09   31.70
   7   1  -8  127.79   37.10
  -7   1   8  229.08   52.09
   7  -1  -8  115.39   40.50
   7  -1  -8   72.39   32.20
  -7  -1   8  148.19   31.80
  -7  -1   8  199.98   47.40
   8   2  -7   35.10   38.80
   8   2  -7   35.10   46.10
  -8   2   7   44.60   28.80
  -8   2   7   46.00   44.50
  -8  -2   7   18.20   45.20
   8  -2  -7   34.10   39.00
  -8  -2   7    9.50   27.30
   8  -2  -7   58.49   35.30
  -6   2   5  242.88   36.50
  -6   2   5  327.87   47.40
  -6   2   5  216.48   34.80
   6   2  -5  300.47   44.00
  -6  -2   5  358.46   48.50
  -6  -2   5  308.67   34.70
   6  -2  -5  267.87   36.00
   6  -2  -5  278.47   43.00
  -6  -2   5  237.28   35.60
   4   2  -3  649.43   54.49
  -4   2   3  531.85   55.49
   4   2  -3  666.13   59.29
  -4   2   3  575.04   59.99
  -4  -2   3  590.24   59.79
   4  -2  -3  637.64   60.19
   4  -2  -3  523.45   54.29
  -4  -2   3  547.75   54.89
  -2   2   1  739.03   63.79
   2   2  -1  697.13   62.49
  -2   2   1  692.93   67.29
  -2  -2   1  830.52   62.99
   2  -2  -1  729.33   63.49
  -2  -2   1  797.82   65.09
   0   2   1  734.13   57.59
   0   2  -1  687.23   57.19
  -2   2   3   24.60   18.10
  -2   2   3   36.80   13.00
   2   2  -3   42.90   11.40
   2  -2  -3   12.30   12.00
  -2  -2   3   19.30   17.90
   2  -2  -3   19.80   17.10
  -2  -2   3   58.29   11.90
  -4   2   5  567.34   53.29
   4   2  -5  567.44   57.49
  -4   2   5  525.95   58.39
   4   2  -5  558.64   50.79
  -4  -2   5  508.95   60.69
   4  -2  -5  494.65   51.29
   4  -2  -5  481.85   57.39
  -4  -2   5  558.14   52.39
  -6   2   7  -11.40   34.40
  -6   2   7  -23.00   22.20
   6   2  -7   18.20   16.10
   6   2  -7   10.70   29.70
   6  -2  -7  -13.80   38.50
  -6  -2   7   -1.90   23.90
   6  -2  -7  -25.20   26.40
  -6  -2   7  -12.60   32.80
   6  -2  -7   -2.00   20.60
  -7   3   6  264.67   38.60
   7   3  -6  243.88   44.80
  -7   3   6  307.37   54.69
   7   3  -6  305.07   36.60
  -7   3   6  190.28   38.50
   7  -3  -6  285.27   39.70
  -7  -3   6  246.58   36.40
  -7  -3   6  218.98   41.50
  -7  -3   6  337.77   55.69
   7  -3  -6  243.38   49.20
   5   3  -4  167.88   32.00
  -5   3   4   97.49   30.10
  -5   3   4  153.78   25.20
   5   3  -4  153.98   22.00
  -5  -3   4  101.79   28.70
  -5  -3   4  104.39   30.60
   5  -3  -4  106.59   30.90
   5  -3  -4  119.59   26.80
   3   3  -2 3015.20  244.38
  -3   3   2 3213.88  247.68
  -3   3   2 2854.91  245.28
   3  -3  -2 3028.60  245.08
  -3  -3   2 2949.60  246.38
  -3  -3   2 2989.00  244.78
   3  -3  -2 3333.57  247.48
  -1   3   0 1896.91  174.28
  -1   3   0 2116.39  174.28
   1  -3   0 2312.47  174.38
   1  -3   0 2311.17  173.28
  -1   3   2 5020.00  410.56
  -1   3   2 5531.15  409.86
   1   3  -2 4946.51  409.26
  -1  -3   2 4793.22  409.56
   1  -3  -2 5250.27  410.46
   1  -3  -2 5372.36  409.76
  -3   3   4 1378.66  121.89
  -3   3   4 1541.05  118.79
   3   3  -4 1476.05  117.09
  -3  -3   4 1449.15  117.89
  -3  -3   4 1376.06  121.19
   3  -3  -4 1307.97  120.79
   3  -3  -4 1457.75  117.99
   5   3  -6  356.36   44.20
  -5   3   6  444.06   53.59
  -5   3   6  331.97   44.10
  -5   3   6  437.66   43.30
  -5  -3   6  550.94   60.89
   5  -3  -6  430.66   53.19
  -5  -3   6  455.45   47.70
  -5  -3   6  385.56   41.10
   5  -3  -6  461.25   48.60
   5  -3  -6  348.87   43.20
  -7   3   8  213.78   35.60
  -7   3   8  151.38   44.90
  -7   3   8  168.68   36.40
   7   3  -8  161.58   33.20
   7  -3  -8  175.58   35.90
  -7  -3   8  238.08   54.29
   7  -3  -8  178.98   41.60
   7  -3  -8  203.48   46.30
  -7  -3   8  234.18   37.20
  -6   4   5  131.19   63.99
  -6   4   5  105.49   27.60
  -6  -4   5   62.09   33.60
   6  -4  -5   87.69   26.20
   6  -4  -5   95.49   33.40
   6  -4  -5   98.69   31.90
  -6  -4   5   68.29   24.10
  -6  -4   5  142.69   26.80
   4   4  -3  262.07   34.30
  -4   4   3  380.36   38.60
  -4  -4   3  296.77   38.60
  -4  -4   3  279.27   33.70
   4  -4  -3  411.36   46.10
   4  -4  -3  378.96   37.30
  -2   4   1  408.86   41.60
  -2   4   1  371.26   36.40
   2   4  -1  362.66   32.70
  -2  -4   1  383.16   34.40
   2  -4  -1  367.06   35.80
   2  -4  -1  347.17   39.00
  -2  -4   1  382.36   38.90
   0   4  -1  661.73   59.89
   0   4   1  726.23   60.79
   0  -4   1  765.02   59.79
   0  -4  -1  750.42   59.59
   0  -4  -1  753.22   60.59
   0  -4   1  747.63   62.69
   2   4  -3   72.99   12.00
  -2   4   3   57.39   19.20
  -2   4   3   98.49   15.30
  -2  -4   3   76.29   15.20
   2  -4  -3   71.99   20.70
   2  -4  -3   78.89   15.70
  -2  -4   3   92.79   20.60
  -4   4   5  321.57   39.70
  -4   4   5  389.56   47.00
   4   4  -5  437.66   40.40
   4  -4  -5  442.06   47.90
  -4  -4   5  441.46   43.40
  -4  -4   5  382.36   50.49
   4  -4  -5  337.17   43.40
  -6   4   7  -17.50   17.90
  -6   4   7   56.29   34.60
  -6   4   7  -37.50   23.20
   6  -4  -7   20.00   29.30
  -6  -4   7   18.00   37.60
  -6  -4   7   -5.60   23.60
   6  -4  -7   30.70   34.90
   6  -4  -7   13.30   23.10
  -7   5   6  234.78   37.60
  -7   5   6  173.48   45.60
   7   5  -6  207.68   32.10
   7  -5  -6  152.78   33.90
  -7  -5   6  126.99   29.50
   7  -5  -6  138.99   41.00
  -7  -5   6  240.28   37.60
   7  -5  -6  139.89   38.60
  -7  -5   6  258.77   49.90
  -5   5   4  427.06   47.00
   5   5  -4  365.06   39.00
  -5   5   4  287.77   45.40
  -5  -5   4  320.97   43.10
   5  -5  -4  335.37   46.30
   5  -5  -4  297.97   58.79
   5  -5  -4  276.77   37.20
  -5  -5   4  397.06   43.90
   3   5  -2  619.64   54.29
  -3   5   2  742.43   61.59
  -3   5   2  672.43   57.89
  -3  -5   2  613.14   60.09
  -3  -5   2  520.35   56.29
   3  -5  -2  691.53   56.89
  -1   5   0  156.98   18.40
  -1   5   0  210.68   22.80
  -1  -5   0  145.39   17.00
   1  -5   0  185.38   21.50
   1  -5   0  194.78   19.40
  -1   5   2  244.08   25.90
  -1   5   2  210.28   24.60
   1   5  -2  211.28   21.50
   1  -5  -2  275.47   26.60
   1  -5  -2  221.28   24.70
  -1  -5   2  222.38   24.10
   3   5  -4  285.97   27.80
  -3   5   4  234.68   28.20
  -3   5   4  235.58   34.60
   3  -5  -4  255.97   29.20
  -3  -5   4  243.58   34.90
  -3  -5   4  263.87   28.70
   3  -5  -4  223.88   33.80
  -5   5   6  118.49   34.50
  -5   5   6  163.38   28.70
   5   5  -6  137.89   24.30
  -5  -5   6  186.68   30.30
   5  -5  -6  112.79   34.20
   5  -5  -6  139.99   30.80
  -5  -5   6  214.78   41.60
   5  -5  -6  157.78   27.70
   7   5  -8   44.60   28.20
  -7   5   8   67.79   46.90
  -7   5   8   73.39   30.60
   7  -5  -8   44.70   30.00
  -7  -5   8   83.49   30.60
  -7  -5   8    0.90   44.30
  -6   6   5   87.39   35.90
  -6   6   5   54.59   27.00
  -6  -6   5  158.78   28.20
   6  -6  -5   91.19   25.50
   6  -6  -5   81.29   33.60
   6  -6  -5   75.39   33.30
  -6  -6   5  140.99   38.80
  -4   6   3  828.72   77.49
  -4   6   3  869.31   73.79
   4   6  -3  793.42   81.09
   4  -6  -3  967.80   84.89
  -4  -6   3  752.42   72.49
   4  -6  -3  795.92   75.59
  -4  -6   3  740.03   75.79
   4  -6  -3  830.42   72.29
  -2   6   1  447.56   39.20
  -2  -6   1  337.37   36.90
   2  -6  -1  439.96   40.50
   0  -6  -1 5544.55  426.26
   0  -6  -1 5346.96  426.76
   0  -6  -1 5743.03  425.86
   0  -6   1 5024.70  426.06
   0  -6   1 5447.85  427.76
   0  -6   1 5049.39  426.56
   2   6  -3  701.33   55.39
  -2   6   3  643.54   61.59
  -2   6   3  623.04   58.19
  -2  -6   3  701.03   57.89
   2  -6  -3  607.94   61.69
   2  -6  -3  669.13   57.99
  -4   6   5  879.51   87.69
   4   6  -5  902.01   78.79
  -4   6   5  936.51   82.79
   4  -6  -5  904.01   87.59
  -4  -6   5  903.41   88.29
   4  -6  -5  895.41   81.09
  -4  -6   5  975.40   82.39
  -6   6   7   -3.20   24.00
  -6   6   7   10.30   35.40
   6   6  -7   -6.30   19.00
  -6  -6   7    4.50   26.00
  -6  -6   7   25.50   36.70
   6  -6  -7  -20.40   24.80
   6  -6  -7  -39.70   29.30
  -7   7   6   50.89   30.50
   7   7  -6   37.00   25.10
  -7  -7   6   26.70   40.20
   7  -7  -6  139.09   43.20
  -7  -7   6   88.09   29.90
   7  -7  -6  -19.70   28.20
  -5   7   4    9.30   26.80
   5   7  -4    4.70   14.80
  -5   7   4   19.30   19.50
  -5  -7   4   31.70   27.60
   5  -7  -4   20.50   20.20
  -5  -7   4    1.40   21.30
   5  -7  -4   39.10   29.50
  -3   7   2  494.75   47.20
  -3   7   2  572.04   53.69
   3   7  -2  402.76   40.80
  -3  -7   2  433.96   45.60
   3  -7  -2  657.53   72.19
   3  -7  -2  530.05   46.20
  -1   7   0   82.69   19.30
   1  -7   0  104.19   18.10
  -1  -7   0   81.69   15.00
   1  -7   0   79.79   12.30
   1  -7   0  111.79   15.40
  -1   7   2   15.00   15.40
   1   7  -2   -2.80    6.60
  -1   7   2   18.00    8.90
   1  -7  -2    3.70   10.80
  -1  -7   2    0.00    9.30
   1  -7  -2   13.20   14.10
   3   7  -4    6.50   10.10
  -3   7   4   15.60   19.00
  -3   7   4   -8.30   13.60
  -3  -7   4    9.40   15.60
  -3  -7   4   16.50   24.70
   3  -7  -4    6.70   14.70
   3  -7  -4   32.50   22.90
  -5   7   6   63.09   25.60
  -5   7   6   39.10   31.50
  -5  -7   6   74.59   26.50
   5  -7  -6   74.99   23.80
  -5  -7   6   42.00   32.40
   5  -7  -6   27.80   31.10
  -6   8   5  276.87   37.70
  -6   8   5  201.08   46.60
   6   8  -5  227.58   31.40
  -6  -8   5  313.17   39.20
  -6  -8   5  238.28   46.60
   6  -8  -5  294.67   39.00
  -4   8   3  393.96   47.40
  -4   8   3  384.06   49.10
   4   8  -3  427.86   39.40
  -4  -8   3  482.45   47.10
   4  -8  -3  440.86   52.79
   4  -8  -3  374.96   45.40
  -4  -8   3  386.96   60.19
  -2   8   1   99.19   16.70
  -2   8   1  127.89   24.60
   2  -8  -1   74.89   16.70
   2  -8  -1  144.49   22.50
   0  -8  -1  182.58   22.40
   0  -8  -1  219.98   20.10
   0  -8   1  171.38   21.60
   0  -8   1  174.98   21.10
   0  -8   1  179.88   24.20
   0  -8  -1  235.08   27.20
   2   8  -3  120.19   13.60
  -2   8   3  136.69   18.20
  -2   8   3   92.99   23.00
   2  -8  -3   87.09   17.20
  -2  -8   3   83.99   17.30
   2  -8  -3  145.59   24.30
  -4   8   5  234.78   30.10
   4   8  -5  261.47   27.70
  -4   8   5  188.18   37.30
   4  -8  -5  206.88   31.90
   4  -8  -5  205.48   37.90
  -4  -8   5  229.68   32.60
  -4  -8   5  303.27   42.20
  -6   8   7  -33.90   25.50
   6   8  -7    1.80   20.90
  -6   8   7   25.00   37.10
  -6  -8   7   22.20   27.80
   6  -8  -7   16.20   34.30
  -6  -8   7  -21.80   36.70
  -5   9   4   36.30   22.50
  -5   9   4   83.89   33.50
   5  -9  -4   62.19   23.00
  -5  -9   4   45.50   24.70
  -5  -9   4   33.70   29.50
  -3   9   2 1295.57  107.59
   3  -9  -2 1273.67  107.09
   3  -9  -2 1378.46  110.39
  -3  -9   2 1135.89  108.59
   1  -9   0  846.02   78.09
  -1  -9   0  889.01   76.09
   1  -9   0 1000.30   80.49
   1  -9   0  899.91   75.99
  -1  -9   0  965.90   77.69
  -1   9   2 1720.03  135.99
  -1  -9   2 1536.95  135.69
   1  -9  -2 1731.03  135.49
   1  -9  -2 1659.73  133.59
  -1  -9   2 1565.44  133.69
   3   9  -4  372.16   33.40
  -3   9   4  366.76   40.20
  -3   9   4  337.07   42.70
  -3  -9   4  334.97   43.70
   3  -9  -4  330.27   39.20
   3  -9  -4  350.66   43.20
  -3  -9   4  248.78   36.70
  -5   9   6  184.08   44.20
   5   9  -6  123.39   23.60
  -5   9   6  117.99   27.80
  -5  -9   6  148.19   31.50
   5  -9  -6  136.39   29.50
  -5  -9   6  239.48   43.50
   5  -9  -6   69.39   35.00
   6  10  -5    4.20   18.40
  -6  10   5   22.30   37.60
  -6  10   5   20.60   24.70
  -6 -10   5   29.60   26.10
  -6 -10   5   11.20   33.90
   6 -10  -5   30.70   28.40
   6 -10  -5  -13.70   34.20
   4  10  -3   75.79   13.20
  -4  10   3    9.70   20.00
  -4  10   3   43.30   28.30
  -4 -10   3  146.99   24.60
   4 -10  -3   14.90   18.90
  -4 -10   3  104.29   27.80
  -2  10   1   73.29   25.80
   2 -10  -1   78.79   14.70
   2 -10  -1   95.39   22.80
   2 -10  -1   61.59   17.90
  -2 -10   1   45.60   17.30
  -2 -10   1   45.80   14.90
   0 -10   1  135.49   17.90
   0 -10   1  113.49   20.40
   0 -10   1  131.19   18.30
   0 -10  -1  106.19   18.80
   0 -10  -1   96.19   13.90
   0 -10  -1  115.59   16.50
  -2  10   3   74.59   15.10
   2  10  -3  103.69   12.90
  -2  10   3   70.39   25.20
   2 -10  -3   28.40   17.10
  -4  10   5   51.49   20.80
  -4 -10   5  107.09   26.80
   4 -10  -5   56.39   23.30
   4 -10  -5  114.19   32.30
  -4 -10   5   38.70   36.00
  -5  11   4  154.48   38.30
  -5  11   4  200.48   31.20
  -5 -11   4  254.47   33.50
   5 -11  -4  174.48   31.40
  -5 -11   4  182.18   45.30
   5 -11  -4   98.89   38.60
  -3  11   2  156.68   32.30
  -3  11   2   60.09   19.10
   3 -11  -2   91.49   21.70
  -3 -11   2  105.59   22.70
  -3 -11   2  109.89   26.50
   1 -11   0   12.30   11.10
   1 -11   0   21.30   14.80
  -1 -11   0   24.50   13.80
  -1 -11   2   92.49   17.60
   1 -11  -2  158.28   20.30
  -1 -11   2  100.49   21.00
   1 -11  -2   92.79   14.80
   3  11  -4  185.18   20.80
  -3  11   4  216.48   26.40
   3 -11  -4  176.98   31.40
  -3 -11   4  195.28   35.80
  -3 -11   4  167.28   28.10
   3 -11  -4  126.39   26.20
   5  11  -6   28.10   19.90
  -5  11   6   13.30   34.70
  -5  11   6   42.70   22.60
   5 -11  -6   16.40   34.30
   5 -11  -6    4.40   26.20
  -5 -11   6   54.19   46.40
  -5 -11   6   17.20   27.30
  -4  12   3  190.08   40.70
  -4  12   3  221.08   28.80
   4 -12  -3  183.08   29.10
   4 -12  -3  174.68   37.90
  -4 -12   3  118.69   32.30
  -4 -12   3  142.39   27.70
   2 -12  -1   81.89   15.70
  -2 -12   1   95.39   18.00
  -2 -12   1   51.49   17.30
   2 -12  -1   93.79   23.40
   0 -12  -1 1180.98   92.89
   0 -12   1 1088.89   93.19
   0 -12   1 1053.89   94.29
  -2  12   3  164.58   33.50
  -2 -12   3  162.08   24.10
   4  12  -5  204.58   24.70
  -4  12   5  247.58   31.50
  -4  12   5  253.27   43.60
   4 -12  -5  126.29   38.00
  -4 -12   5  163.78   33.80
   4 -12  -5  176.98   35.20
  -4 -12   5  209.98   45.70
  -3  13   2   74.19   33.50
  -3 -13   2   72.29   22.10
   3 -13  -2   40.10   24.10
   3 -13  -2   49.99   15.60
  -3 -13   2   60.49   20.90
  -3 -13   2   49.30   30.40
   3 -13  -2   94.29   30.40
   1 -13   0    0.40   13.10
   1 -13   0    7.10   17.50
  -1 -13   0    7.10   16.50
   1 -13   0   34.30   19.80
  -1 -13   0   -5.60   13.20
  -1 -13   2   30.10   16.90
  -1 -13   2   19.80   14.70
   1 -13  -2   15.10   11.80
   1 -13  -2    3.20   15.40
  -1 -13   2   20.70   16.50
   1 -13  -2    3.20   16.80
  -3  13   4   54.89   33.50
  -3 -13   4   39.20   22.70
  -3 -13   4   12.00   44.40
   3 -13  -4  -34.70   28.70
   3 -13  -4  -21.60   19.80
  -3 -13   4  -20.00   25.30
   2 -14  -1   20.50   13.60
   2 -14  -1   12.30   19.40
   2 -14  -1   45.20   25.00
  -2 -14   1   10.60   17.40
   0 -14   1   -1.60   17.90
   0 -14  -1   27.30   24.00
   0 -14   1   39.00   20.20
   0 -14   1    9.30   15.40
  -2 -14   3   51.49   21.60
   2 -14  -3   81.89   30.10
   2 -14  -3   92.99   23.50
   2 -14  -3   64.19   15.70
  -2 -14   3  145.69   23.40
  -2 -14   3  134.09   26.40
  -8   0   6    6.50   41.90
  -8   0   6   34.70   26.70
   8   0  -6  -14.30   26.60
   8   0  -6    3.40   38.40
  -8   0   6   -3.20   29.90
  -6   0   4   -1.70   29.10
   6   0  -4   -4.80   28.60
  -6   0   4   23.60   23.10
   6   0  -4  -11.70   18.70
  -4   0   2 2350.46  197.88
   4   0  -2 2503.35  200.48
  -4   0   2 2424.16  200.48
   4   0  -2 2502.95  197.78
  -2   0   0 5765.62  438.46
  -2   0   0 5349.26  439.46
   2   0   0 5676.43  438.36
   2   0   0 5247.38  439.06
   0   0  -2 1021.10   83.19
   0   0  -2 1078.29   82.99
   0   0   2 1015.70   83.19
   2   0  -4   -5.30   12.30
  -2   0   4   23.70   10.10
   2   0  -4   -5.50   18.80
  -2   0   4   -9.40   32.00
  -2   0   4   -2.70   13.20
  -4   0   6 3524.15  278.87
  -4   0   6 3259.77  283.67
   4   0  -6 3594.74  280.77
  -4   0   6 3477.75  280.97
   4   0  -6 3556.74  283.87
  -6   0   8  117.59   28.00
   6   0  -8  102.79   25.30
   6   0  -8   84.89   34.00
   6   0  -8   86.79   31.40
  -6   0   8  172.38   42.30
   7   1  -5  -20.50   32.30
  -7   1   5   -3.00   24.50
  -7   1   5   10.90   34.80
   7  -1  -5   13.00   23.90
  -7  -1   5  -12.80   35.90
  -7  -1   5   98.69   28.20
  -7  -1   5   65.49   25.70
   7  -1  -5    1.20   35.00
  -5   1   3  181.38   30.70
   5   1  -3  204.68   25.60
  -5   1   3  118.99   24.70
   5   1  -3  119.39   32.90
   5  -1  -3  217.58   33.30
  -5  -1   3  167.38   25.80
  -5  -1   3  139.79   31.10
   3   1  -1 2481.55  194.28
  -3   1   1 2505.75  196.58
  -3   1   1 2461.45  194.68
   3   1  -1 2502.15  195.88
   3  -1  -1 2485.45  194.48
   3  -1  -1 2312.77  196.38
  -3  -1   1 2394.46  195.88
  -3  -1   1 2180.78  194.08
   1   1   1   33.90    8.80
  -1   1  -1   16.00   10.40
  -1   1  -1   35.00    9.60
   1  -1   1   31.50    8.00
  -1  -1  -1   30.20    7.70
   1  -1   1   43.10   10.40
  -1  -1  -1   36.40    6.90
   1   1  -3  458.25   38.00
  -1   1   3  334.87   42.90
  -1  -1   3  424.06   38.20
   1  -1  -3  416.86   43.60
  -1  -1   3  457.25   38.70
  -3   1   5  169.28   29.90
   3   1  -5  194.88   22.50
  -3   1   5  156.28   24.20
   3   1  -5  174.68   26.80
  -3  -1   5  176.28   28.50
  -3  -1   5  147.89   22.40
   3  -1  -5  137.79   22.10
   3  -1  -5  186.28   28.70
   3  -1  -5  189.28   23.30
  -5   1   7  403.16   57.99
   5   1  -7  275.37   40.20
  -5   1   7  267.27   44.10
   5   1  -7  255.07   33.40
  -5   1   7  225.08   34.60
  -5  -1   7  395.56   49.30
   5  -1  -7  233.38   41.40
  -5  -1   7  272.17   30.40
   5  -1  -7  251.97   33.50
  -5  -1   7  305.87   36.40
   7   1  -9    7.40   34.50
  -7   1   9    6.20   25.30
  -7   1   9  -13.60   25.60
  -7   1   9    1.40   40.60
   7   1  -9   10.30   27.40
  -7  -1   9  -27.10   23.50
   7  -1  -9   -6.00   25.70
  -7  -1   9  -77.79   61.49
   7  -1  -9   -3.50   31.90
  -7  -1   9  -11.60   24.30
   7  -1  -9   -6.60   35.20
   8   2  -6  -14.60   24.80
  -8   2   6   -1.40   32.80
  -8   2   6   -6.30   39.50
   8   2  -6  -28.00   39.00
  -8   2   6  -18.40   26.30
  -8  -2   6    7.70   42.30
  -8  -2   6    6.70   27.30
   8  -2  -6  -28.70   38.60
  -8  -2   6   -4.10   31.10
   8  -2  -6    7.50   29.80
   6   2  -4   49.70   46.60
  -6   2   4   14.80   23.20
  -6   2   4   30.00   29.40
   6  -2  -4   46.70   23.50
  -6  -2   4   33.40   33.40
  -6  -2   4   64.89   23.10
   6  -2  -4   -6.30   30.70
   4   2  -2 1350.36  106.09
  -4   2   2 1149.48  103.79
  -4   2   2 1330.67  108.49
   4   2  -2 1214.78  102.69
   4  -2  -2 1184.08  103.29
   4  -2  -2 1218.58  106.89
  -4  -2   2 1181.68  105.79
  -4  -2   2 1270.67  103.29
  -2   2   0  642.34   64.39
   2   2   0  819.22   60.09
   2   2   0  703.63   61.79
  -2   2   0  689.53   61.59
  -2  -2   0  700.63   61.69
   2  -2   0  685.53   63.79
  -2  -2   0  810.52   60.29
   2  -2   0  659.53   60.99
   0   2  -2   40.80    7.80
   0   2   2   58.19   10.90
   0  -2   2   67.69   12.80
   0  -2   2   29.60    8.00
  -2   2   4   27.60   14.40
  -2   2   4   56.99   21.50
   2   2  -4   40.80   11.80
   2  -2  -4   20.40   18.40
   2  -2  -4   29.00   13.10
  -2  -2   4   34.80   19.80
  -2  -2   4   62.29   14.20
  -4   2   6  578.44   54.29
  -4   2   6  484.05   59.69
   4   2  -6  419.26   62.49
  -4  -2   6  553.34   47.50
   4  -2  -6  518.65   59.59
  -4  -2   6  568.54   53.49
  -4  -2   6  607.14   60.99
   4  -2  -6  486.55   51.89
  -6   2   8   37.40   24.80
   6   2  -8   21.90   21.50
  -6   2   8   51.19   36.60
   6  -2  -8   34.00   33.70
  -6  -2   8    0.30   21.90
  -6  -2   8   26.60   19.80
   6  -2  -8   -8.20   28.90
   6  -2  -8   15.00   38.30
  -6  -2   8   -0.30   35.20
  -7   3   5   38.40   28.30
   7   3  -5   -3.10   20.80
  -7   3   5   -2.30   25.90
   7   3  -5  -28.10   33.30
  -7   3   5  -18.40   35.40
  -7  -3   5   22.80   25.90
   7  -3  -5  -53.09   34.10
  -7  -3   5  -21.50   22.90
   7  -3  -5  -31.60   25.30
  -7  -3   5   44.00   36.70
  -5   3   3   30.10   24.80
   5   3  -3   60.19   17.20
  -5   3   3   22.50   19.30
   5   3  -3   98.09   26.10
  -5  -3   3   18.10   18.90
  -5  -3   3   58.59   26.70
   5  -3  -3    7.40   26.30
   3   3  -1 7339.27  579.24
  -3   3   1 7219.88  578.64
  -3   3   1 7184.38  580.24
   3   3  -1 7312.77  577.74
  -3  -3   1 7137.29  579.04
   3  -3  -1 7010.70  578.44
   3  -3  -1 7595.44  580.04
  -3  -3   1 7325.37  577.94
  -1   3  -1  526.05   49.50
  -1   3   3   64.39   16.90
  -1   3   3   59.49   12.30
   1   3  -3   61.39   10.50
   1  -3  -3   87.79   16.70
  -1  -3   3   42.10   13.10
  -1  -3   3   65.89   11.20
   1  -3  -3   79.19   12.60
  -3   3   5 1630.64  127.79
  -3   3   5 1453.45  130.19
   3   3  -5 1637.24  126.09
   3  -3  -5 1396.76  129.19
   3  -3  -5 1604.44  126.99
  -3  -3   5 1498.95  126.79
  -5   3   7 1052.99  134.49
  -5   3   7 1359.56  114.39
  -5   3   7 1386.26  109.79
   5   3  -7 1318.07  111.19
  -5  -3   7 1288.87  113.19
  -5  -3   7 1471.25  120.89
   5  -3  -7 1263.07  112.49
  -5  -3   7 1285.17  108.89
   5  -3  -7 1330.47  120.09
   5  -3  -7 1197.88  112.09
   7   3  -9  -12.50   25.50
  -7   3   9   30.80   28.80
  -7   3   9  -11.70   29.00
  -7   3   9   -5.20   37.00
  -7  -3   9    6.20   24.40
   7  -3  -9    6.50   47.20
  -7  -3   9   33.30   28.60
   7  -3  -9   13.20   32.90
  -7  -3   9  -28.40   40.70
   8   4  -6  -33.40   33.80
  -8   4   6  -17.00   38.10
  -8   4   6  -42.70   28.20
   8  -4  -6  -16.90   31.80
   8  -4  -6   -7.40   37.00
  -8  -4   6  -18.30   25.60
   8  -4  -6   -4.40   33.40
  -8  -4   6   -9.80   32.30
  -6   4   4  -23.30   19.90
  -6   4   4   10.40   29.60
   6   4  -4   33.80   20.20
   6   4  -4   24.00   27.30
  -6  -4   4  -26.40   20.80
   6  -4  -4  -19.20   29.20
  -6  -4   4  -35.20   28.90
   6  -4  -4  -12.70   19.40
   6  -4  -4  -14.50   24.70
   4   4  -2  765.22   71.59
   4   4  -2  833.42   68.09
  -4   4   2  776.72   70.49
  -4   4   2  832.12   74.49
  -4  -4   2  716.73   68.49
   4  -4  -2  838.82   69.29
   4  -4  -2  791.12   73.59
  -4  -4   2  749.13   72.39
  -2   4   0  474.95   43.30
  -2   4   0  512.75   47.10
   2  -4   0  475.65   45.70
   2  -4   0  457.25   43.00
  -2  -4   0  441.96   42.80
   0   4  -2    7.80    6.50
   0   4   2    4.70    8.20
   0  -4   2    7.60    7.20
   0  -4  -2   22.40   10.70
  -2   4   4  189.68   22.90
  -2   4   4  242.18   29.50
   2   4  -4  192.58   20.50
  -2  -4   4  152.18   22.30
   2  -4  -4  198.08   26.80
   2  -4  -4  231.38   23.70
  -4   4   6  418.16   51.19
   4   4  -6  390.76   40.90
  -4   4   6  403.36   47.10
  -4  -4   6  426.86   51.39
   4  -4  -6  433.26   53.59
   4  -4  -6  368.66   44.80
  -4  -4   6  394.16   53.69
  -6   4   8   -6.10   22.60
  -6   4   8  -27.50   25.90
  -6   4   8  -32.30   31.80
   6  -4  -8   -1.20   31.10
   6  -4  -8  -22.60   31.10
   6  -4  -8   40.80   31.10
  -6  -4   8    4.90   22.10
  -6  -4   8    8.40   18.20
  -6  -4   8  -13.10   38.50
   7   5  -5   17.60   22.40
  -7   5   5   60.79   29.70
  -7   5   5   -7.50   33.40
   7  -5  -5  -23.20   30.60
  -7  -5   5   22.50   36.50
   7  -5  -5   12.00   30.40
   7  -5  -5  -34.60   24.60
  -7  -5   5   -0.50   25.10
   5   5  -3  260.97   29.60
  -5   5   3  211.48   37.10
  -5   5   3  220.68   32.60
  -5  -5   3  231.58   37.80
   5  -5  -3  267.57   38.10
  -5  -5   3  251.47   31.20
   5  -5  -3  282.27   32.10
   3   5  -1 1310.27  116.19
  -3   5   1 1501.25  122.19
  -3   5   1 1479.55  119.29
   3  -5  -1 1441.96  120.79
  -3  -5   1 1396.36  117.49
   3  -5  -1 1550.04  118.59
  -3  -5   1 1436.56  119.09
  -1   5  -1  299.07   34.80
   1  -5   1  318.87   30.20
   1  -5   1  325.57   28.00
   1  -5   1  257.67   33.50
   1   5  -3   80.09   10.70
  -1  -5   3   75.99   16.90
  -1  -5   3   73.29   12.60
   1  -5  -3   86.29   13.20
  -3   5   5  186.38   25.20
   3   5  -5  213.48   25.20
  -3   5   5  170.78   31.10
  -3  -5   5  190.28   25.20
  -3  -5   5  247.88   34.40
   3  -5  -5  209.28   25.30
   3  -5  -5  229.38   32.20
  -5   5   7  248.78   42.90
  -5   5   7  199.98   31.40
  -5   5   7  292.47   36.70
  -5  -5   7  339.07   56.09
  -5  -5   7  257.17   36.60
   5  -5  -7  234.68   33.90
   5  -5  -7  241.38   41.30
  -7   5   9    9.30   29.20
   7   5  -9   26.30   26.70
   7  -5  -9   42.10   39.20
   7  -5  -9   -6.60   34.20
  -7  -5   9  -32.30   28.20
   7  -5  -9  -24.20   35.00
  -7  -5   9    3.60   25.40
  -6   6   4   28.10   24.20
  -6   6   4   17.90   29.70
   6  -6  -4   53.49   31.10
   6  -6  -4   13.30   22.20
  -6  -6   4   30.30   22.80
  -6  -6   4   -6.20   30.20
   6  -6  -4  -22.80   27.60
  -4   6   2 1234.58  105.69
   4   6  -2 1306.07  102.89
  -4   6   2 1288.57  110.49
  -4  -6   2 1207.28  106.89
  -4  -6   2 1230.78  104.69
   4  -6  -2 1245.88  108.79
   4  -6  -2 1213.88  104.79
  -2   6   0 2032.30  162.08
  -2   6   0 1925.21  159.68
  -2  -6   0 2062.29  159.28
   2  -6   0 1954.50  159.58
   2  -6   0 1869.41  161.08
   0   6  -2  218.18   22.40
   0  -6   2  231.18   27.20
   0  -6   2  206.08   22.70
  -2   6   4  118.69   22.20
   2   6  -4  152.08   15.60
  -2   6   4  105.49   18.10
   2  -6  -4  131.19   19.00
   2  -6  -4  134.89   24.80
  -2  -6   4   92.99   18.20
   4   6  -6 1888.51  159.88
  -4   6   6 1755.72  167.68
  -4   6   6 1986.00  162.28
  -4  -6   6 2081.49  168.48
   4  -6  -6 1942.71  161.88
   4  -6  -6 1991.10  165.78
  -4  -6   6 2036.40  163.08
  -6   6   8   19.50   37.60
   6   6  -8   70.79   25.20
  -6   6   8   55.59   27.70
  -6  -6   8   66.39   29.40
  -6  -6   8   22.50   44.10
  -6  -6   8   13.90   18.30
   6  -6  -8  -14.70   30.00
   6  -6  -8   62.29   33.40
   7   7  -5   10.10   21.20
  -7   7   5  -42.50   35.40
  -7   7   5   41.30   27.00
  -7  -7   5   21.20   36.20
   7  -7  -5  -11.30   23.00
  -7  -7   5   13.80   25.80
  -5   7   3   17.90   28.70
  -5   7   3   -1.20   19.30
   5   7  -3   15.10   14.50
  -5  -7   3  -10.10   19.70
   5  -7  -3  -28.70   24.20
  -5  -7   3  -30.20   25.90
   5  -7  -3    3.00   18.10
   5  -7  -3   18.40   25.50
  -3   7   1  964.30   79.69
  -3   7   1  816.12   74.79
   3  -7  -1  946.41   77.79
   3  -7  -1  859.61   74.49
  -3  -7   1  792.32   73.09
  -3  -7   1  828.32   74.99
   1  -7   1    1.90    7.70
   1  -7   1   -8.90   13.60
   1  -7   1    7.60   11.00
  -1  -7  -1   10.60    8.80
  -1   7   3  136.49   19.70
   1  -7  -3  101.59   15.80
   1  -7  -3   93.99   20.50
   3   7  -5   13.00   11.00
  -3   7   5   15.20   22.20
  -3   7   5   38.60   16.50
  -3  -7   5  -18.70   25.70
   3  -7  -5   31.30   24.20
   3  -7  -5    7.50   16.80
  -3  -7   5   18.10   17.80
  -5   7   7   90.69   36.80
   5   7  -7  137.09   21.90
  -5   7   7  119.69   28.20
   5  -7  -7   90.39   27.00
  -5  -7   7   65.19   26.80
  -5  -7   7  133.79   39.50
  -6   8   4   73.79   35.70
  -6   8   4  112.99   27.60
   6   8  -4  122.79   19.90
  -6  -8   4   50.49   24.10
   6  -8  -4   74.99   27.50
  -4   8   2  561.74   63.99
  -4   8   2  534.25   56.69
   4  -8  -2  522.85   54.89
   4  -8  -2  537.45   60.89
  -4  -8   2  540.75   54.39
  -4  -8   2  554.74   57.49
   4  -8  -2  628.24   58.49
  -2   8   0  591.84   58.69
  -2   8   0  557.14   52.59
   2  -8   0  645.04   54.19
   2  -8   0  565.24   60.29
   0  -8   2   59.09   13.00
   0  -8  -2   69.39   28.20
   0  -8   2   18.10   10.30
   0  -8   2   37.20   19.10
   2   8  -4   10.50    8.40
  -2   8   4   -4.30   12.20
  -2   8   4   13.00   19.40
   2  -8  -4    6.90   20.70
  -2  -8   4    9.00   13.70
  -2  -8   4  -13.40   18.80
   2  -8  -4   28.80   14.50
  -4   8   6  215.88   31.60
  -4   8   6  248.18   40.10
   4  -8  -6  244.98   31.90
  -4  -8   6  255.67   45.30
  -4  -8   6  313.37   36.60
   4  -8  -6  231.38   47.40
  -6   8   8    2.60   38.80
   6   8  -8   45.10   25.20
  -6   8   8  -13.80   27.40
  -6  -8   8   35.30   32.10
   6  -8  -8   22.20   39.90
   6  -8  -8   28.60   35.30
   6  -8  -8   76.99   30.20
  -6  -8   8   68.89   44.80
   5   9  -3   10.00   13.10
  -5   9   3    4.40   20.30
  -5   9   3  -15.90   29.40
  -5  -9   3  -24.00   24.90
   5  -9  -3   19.30   20.50
  -5  -9   3    7.60   20.90
  -3   9   1 2004.80  169.58
  -3   9   1 1965.70  165.78
   3  -9  -1 2096.49  165.68
   3  -9  -1 2007.90  167.98
  -3  -9   1 1959.10  163.88
  -3  -9   1 2070.49  165.28
   1  -9   1  112.19   19.80
   1  -9   1   78.59   12.10
   1  -9   1   62.49   15.40
  -1  -9  -1   71.09   13.50
   1   9  -3   -2.60    9.70
  -1  -9   3   -6.40   11.60
  -1  -9   3  -16.20   20.00
   1  -9  -3  -13.00   12.20
  -3   9   5  536.35   65.39
  -3   9   5  586.84   58.69
   3   9  -5  692.33   55.19
   3  -9  -5  624.64   67.59
   3  -9  -5  623.74   59.09
  -3  -9   5  550.84   68.79
  -3  -9   5  627.64   61.69
  -5   9   7  378.16   57.69
  -5   9   7  489.15   53.79
  -5  -9   7  496.25   65.39
   5  -9  -7  380.76   49.20
   5  -9  -7  404.66   57.19
  -5  -9   7  490.75   52.19
  -6  10   4   -5.50   34.90
   6  10  -4   -6.60   16.30
  -6  10   4  -19.60   22.60
   6 -10  -4    4.40   35.20
  -6 -10   4  -20.50   30.00
  -6 -10   4  -16.70   23.60
   6 -10  -4   19.30   26.60
  -4  10   2   71.69   23.10
  -4  10   2  110.69   35.00
  -4 -10   2  137.39   23.10
   4 -10  -2  164.98   25.90
  -2  10   0   55.39   25.30
  -2 -10   0   81.19   16.30
   2 -10   0   83.09   14.60
   2 -10   0   51.99   18.20
   2 -10   0   81.89   23.00
   0 -10   2    9.00   17.70
   0 -10   2    4.50   11.30
   0 -10  -2   10.40   11.70
   0 -10  -2   26.90   14.50
   0 -10   2   17.70   14.20
   2  10  -4  118.49   14.80
  -2  10   4  110.79   27.60
   2 -10  -4   95.39   19.80
  -2 -10   4   81.69   19.80
  -4  10   6   77.69   22.00
  -4  10   6   94.79   33.20
   4  10  -6  146.59   20.10
   4 -10  -6   38.80   31.90
  -4 -10   6  120.19   39.10
  -4 -10   6   31.70   26.00
   4 -10  -6   97.69   26.00
  -5  11   3  152.38   41.10
  -5  11   3  198.08   30.60
  -5 -11   3  193.28   29.60
  -5 -11   3  161.48   34.70
   5 -11  -3  108.49   37.40
   5 -11  -3  147.89   29.80
  -3  11   1  470.05   55.89
   3 -11  -1  435.16   45.30
   3 -11  -1  413.36   49.30
  -3 -11   1  483.25   47.80
   1 -11   1  137.09   24.80
  -1 -11  -1  104.89   18.60
   1 -11   1  113.99   21.20
   1 -11   1   93.29   15.80
   1 -11  -3    1.70   13.40
   1 -11  -3   23.20   11.20
  -1 -11   3   -0.40   13.60
  -1 -11   3  -13.50   13.50
  -3  11   5   67.29   28.80
  -3  11   5   97.39   20.60
   3 -11  -5   54.49   22.50
   3 -11  -5   92.49   29.20
  -3 -11   5  102.39   24.50
  -3 -11   5   74.39   34.40
  -4  12   2  260.87   45.90
  -4  12   2  303.27   35.40
   4 -12  -2  291.87   42.50
  -4 -12   2  312.17   46.60
   4 -12  -2  254.97   35.40
   2 -12   0  532.45   55.39
   2 -12   0  504.85   49.30
   2 -12   0  595.34   72.19
   0 -12  -2   65.89   13.10
   0 -12   2   53.19   17.90
   0 -12   2   41.60   15.10
  -2  12   4   38.50   25.90
  -2 -12   4   -9.60   21.80
   2 -12  -4   37.50   18.00
  -2 -12   4   33.50   18.70
   2 -12  -4   10.60   16.70
  -4  12   6  325.87   52.79
  -4  12   6  482.75   51.79
   4  12  -6  551.34   47.20
   4 -12  -6  482.95   55.99
  -4 -12   6  552.74   66.09
  -4 -12   6  348.87   50.59
   3 -13  -1   92.49   25.40
   3 -13  -1  122.99   18.60
   3 -13  -1   48.60   27.40
  -3 -13   1   76.29   20.00
  -3 -13   1   87.59   23.90
   1 -13   1   17.90   20.80
   1 -13   1   53.59   15.50
  -1 -13  -1   28.70   18.50
   1 -13   1   12.60   18.70
  -1 -13   3   64.39   20.40
  -1 -13   3   59.39   18.50
  -1 -13   3    8.80   20.60
   1 -13  -3   35.10   12.80
   1 -13  -3   33.20   24.00
  -3  13   5   29.90   30.80
   3  13  -5  -21.10   15.20
   3 -13  -5    0.50   29.30
  -3 -13   5  -20.50   22.40
   3 -13  -5   12.70   22.00
  -3 -13   5   -6.40   31.00
   2 -14   0  104.79   30.60
   2 -14   0  109.29   25.40
   2 -14   0   83.59   17.10
   0 -14   2   32.90   21.00
   0 -14   2   31.80   19.00
   0 -14   2   10.00   16.80
   0 -14  -2    5.80   21.60
   2 -14  -4  -11.40   12.30
   2 -14  -4    4.70   20.20
   2 -14  -4  -17.70   29.10
  -2 -14   4   10.30   25.90
  -2 -14   4    8.00   19.90
  -2 -14   4   27.00   22.80
  -8   0   5   73.69   28.90
  -8   0   5   51.49   46.00
   8   0  -5   63.89   40.20
  -8   0   5   61.09   32.30
   8   0  -5   28.70   27.90
  -6   0   3 1485.45  133.09
   6   0  -3 1324.37  126.19
  -6   0   3 1532.05  127.99
   6   0  -3 1705.13  132.49
   4   0  -1  924.51   83.89
   4   0  -1 1037.80   88.59
  -4   0   1 1150.58   88.19
  -4   0   1  897.81   84.09
  -2   0  -1 3684.93  300.37
   2   0   1 3850.41  300.37
   0   0   3 1550.04  126.09
   0   0  -3 1597.24  126.19
   2   0  -5  217.28   24.20
  -2   0   5  205.38   24.20
  -2   0   5  210.58   30.80
  -4   0   7 1691.43  141.89
  -4   0   7 1779.02  139.09
  -4   0   7 1575.84  145.69
   4   0  -7 1823.92  145.89
   4   0  -7 1672.03  141.29
  -6   0   9  120.69   29.70
   6   0  -9  145.19   28.10
  -7   1   4   49.30   25.00
  -7   1   4   26.20   37.30
   7   1  -4    8.50   33.70
  -7  -1   4   39.80   32.50
  -7  -1   4   50.49   25.70
   7  -1  -4   94.49   24.30
   7  -1  -4   42.10   34.90
   5   1  -2   12.70   24.30
  -5   1   2  -16.90   16.40
  -5   1   2  -12.10   25.50
   5   1  -2    0.30   22.50
  -5  -1   2   13.70   18.20
   5  -1  -2    1.30   23.80
  -5  -1   2   10.80   22.10
   5  -1  -2   32.50   16.80
  -5  -1   2   11.60   15.60
  -3   1   0 1524.05  140.59
   3   1   0 1816.42  140.39
  -3   1   0 1755.32  143.09
  -3  -1   0 1817.82  142.49
   3  -1   0 1616.34  142.69
   3  -1   0 1787.42  140.79
  -3  -1   0 1815.22  140.49
  -1   1  -2  562.44   42.90
  -1   1  -2  568.44   46.20
  -1   1  -2  514.45   42.10
  -1  -1  -2  459.05   41.30
   1  -1   2  568.54   43.30
  -1  -1  -2  435.46   40.60
   1  -1   2  502.65   42.80
   1  -1   2  423.16   44.20
   1  -1   2  503.15   45.40
   1   1  -4 2271.37  168.08
  -1   1   4 2093.29  168.48
  -1   1   4 1851.81  169.78
   1  -1  -4 2108.49  168.18
  -1  -1   4 2226.88  168.48
   1  -1  -4 2010.70  167.58
  -3   1   6   -2.50   15.10
  -3   1   6   44.40   23.00
   3   1  -6   26.30   14.90
   3  -1  -6   64.19   22.60
  -3  -1   6   62.89   16.50
   3  -1  -6   43.10   15.70
   3  -1  -6   32.10   16.50
  -3  -1   6   26.40   20.20
  -5   1   8  124.99   35.80
  -5   1   8   84.89   25.60
   5   1  -8  114.09   24.10
  -5  -1   8   92.09   20.40
  -5  -1   8   86.59   34.40
   5  -1  -8  102.59   23.60
   5  -1  -8   66.19   30.90
  -5  -1   8   88.89   25.10
  -7   1  10  -20.30   39.50
   7   1 -10   32.20   30.00
  -7   1  10  -45.90   25.20
   7  -1 -10  -28.70   32.90
   7  -1 -10    6.90   28.20
  -7  -1  10   25.90   27.10
  -7  -1  10  -20.40   34.10
  -7  -1  10   -4.60   42.30
  -8   2   5   25.50   39.10
  -8   2   5    5.40   26.50
  -8   2   5   45.50   34.00
   8   2  -5   71.09   40.10
   8   2  -5   49.90   29.20
  -8  -2   5   -3.10   30.60
  -8  -2   5   56.79   28.20
  -8  -2   5   44.40   39.90
   8  -2  -5    3.20   28.40
  -6   2   3   40.20   22.50
   6   2  -3   51.79   29.80
   6   2  -3   17.80   19.60
  -6   2   3   42.70   29.10
  -6  -2   3   36.80   21.20
  -6  -2   3   91.39   31.30
   6  -2  -3   27.80   20.70
   6  -2  -3   30.20   29.90
  -4   2   1  504.55   56.29
   4   2  -1  531.95   49.50
  -4  -2   1  615.14   54.79
   4  -2  -1  460.45   49.99
   4  -2  -1  579.74   55.59
  -4  -2   1  534.05   49.80
  -2   2  -1 1058.79   95.49
   2   2   1 1250.77   94.19
  -2   2  -1 1105.99   94.09
  -2  -2  -1 1200.38   92.89
   2  -2   1 1088.09   94.19
  -2  -2  -1 1217.38   94.19
   2  -2   1 1083.39   95.29
   0   2  -3  915.41   75.69
   0   2   3  905.61   76.79
   0   2  -3  953.60   77.79
   0  -2   3  938.21   75.99
   0  -2  -3  943.81   75.39
  -2   2   5 1296.87  102.09
  -2   2   5 1184.08  104.29
   2   2  -5 1262.37  100.39
  -2  -2   5 1160.78  105.29
   2  -2  -5 1135.99  103.29
  -2  -2   5 1271.07  101.19
   2  -2  -5 1214.48  103.79
  -4   2   7  124.59   24.70
  -4   2   7  129.09   32.40
   4   2  -7  132.19   22.00
  -4   2   7  137.99   20.20
   4  -2  -7  105.69   21.90
  -4  -2   7  118.89   18.50
  -4  -2   7  187.08   32.60
  -4  -2   7   80.99   23.80
   4  -2  -7  141.09   29.60
  -6   2   9   28.60   37.10
  -6   2   9   37.20   25.30
   6   2  -9   57.59   24.10
  -6   2   9   65.89   22.80
   6  -2  -9   52.89   25.10
  -6  -2   9   66.19   26.80
  -6  -2   9   13.80   20.80
  -6  -2   9   -2.40   37.90
   6  -2  -9   86.09   35.90
   6  -2  -9   45.10   31.20
  -7   3   4  348.87   46.80
   7   3  -4  534.55   63.59
   7  -3  -4  426.36   48.50
  -7  -3   4  455.55   59.19
  -7  -3   4  357.36   47.00
   7  -3  -4  545.15   64.19
   5   3  -2  642.84   57.09
  -5   3   2  536.25   59.79
  -5   3   2  694.23   64.79
  -5  -3   2  572.94   57.19
  -5  -3   2  590.14   62.89
   5  -3  -2  625.54   64.29
  -3   3   0 3813.42  315.57
   3   3   0 4063.19  312.57
  -3   3   0 3526.25  313.47
   3   3   0 4277.67  314.17
   3  -3   0 3733.93  314.77
  -3  -3   0 4100.49  313.87
  -3  -3   0 4072.79  312.77
   3  -3   0 3739.53  313.37
  -1   3  -2  738.43   65.39
   1  -3   2  762.82   62.29
   1  -3   2  635.24   65.09
   1  -3   2  810.72   61.19
   1   3  -4 2401.16  187.88
  -1   3   4 2433.06  188.18
  -1   3   4 2224.38  189.58
   1  -3  -4 2282.67  189.28
  -1  -3   4 2271.47  188.08
  -1  -3   4 2399.26  188.68
   1  -3  -4 2395.46  187.98
   3   3  -6  610.64   51.09
  -3   3   6  467.35   58.69
  -3   3   6  582.34   54.19
  -3  -3   6  546.95   53.09
  -3  -3   6  649.24   74.79
   3  -3  -6  538.75   52.29
   3  -3  -6  566.74   57.79
   5   3  -8  546.85   57.29
  -5   3   8  581.94   62.39
  -5   3   8  542.65   70.99
  -5   3   8  636.64   57.69
  -5  -3   8  569.04   60.79
   5  -3  -8  558.94   68.99
  -5  -3   8  567.64   53.59
  -5  -3   8  662.83   72.29
   5  -3  -8  511.55   59.39
  -7   3  10   73.19   37.90
  -7   3  10   38.70   28.90
   7   3 -10   90.79   35.00
  -7   3  10   72.79   44.90
  -7  -3  10   26.00   29.90
  -7  -3  10   67.79   49.99
  -7  -3  10   41.20   30.70
   7  -3 -10   83.49   34.20
   8   4  -5  -10.70   27.30
   8   4  -5  -27.10   31.90
  -8   4   5  -32.40   25.60
  -8   4   5  -33.00   35.80
   8  -4  -5   -6.80   32.70
  -8  -4   5  -23.00   35.60
  -8  -4   5    0.20   31.80
  -8  -4   5   28.00   25.90
   8  -4  -5   24.10   35.60
  -6   4   3   55.99   24.60
  -6   4   3   85.59   32.40
   6   4  -3   61.59   19.60
   6  -4  -3   66.39   30.50
  -6  -4   3   84.79   23.40
   6  -4  -3   24.00   26.70
  -6  -4   3   21.50   28.90
   6  -4  -3   78.89   23.20
   4   4  -1  493.35   46.20
  -4   4   1  393.06   49.20
   4   4  -1  408.96   40.00
  -4   4   1  429.36   44.20
  -4  -4   1  413.36   44.70
   4  -4  -1  372.76   41.90
   4  -4  -1  445.66   47.90
  -4  -4   1  394.96   41.30
  -2   4  -1  298.67   31.90
  -2   4  -1  314.47   36.90
   2  -4   1  317.07   31.50
  -2  -4  -1  308.77   28.60
   2  -4   1  257.37   35.90
   0   4  -3  256.37   24.60
   0   4  -3  241.88   29.80
   0   4   3  267.87   26.00
   0  -4  -3  291.87   26.00
   0  -4   3  287.17   25.30
   0  -4   3  221.68   28.50
   2   4  -5  866.61   70.49
  -2   4   5  845.22   72.29
  -2   4   5  740.93   75.39
  -2  -4   5  843.32   71.89
   2  -4  -5  887.41   71.89
  -2  -4   5  848.92   71.59
   2  -4  -5  823.12   74.59
  -4   4   7  123.79   25.90
   4   4  -7  140.09   21.10
  -4   4   7  198.78   44.80
  -4  -4   7  145.59   35.10
   4  -4  -7  154.58   32.40
   4  -4  -7   95.69   23.60
  -4  -4   7  129.39   25.10
  -6   4   9   -1.80   35.30
  -6   4   9  -11.00   25.90
  -6   4   9   20.40   27.50
  -6  -4   9   15.20   20.40
   6  -4  -9    3.10   23.20
   6  -4  -9  -19.30   31.40
  -6  -4   9   30.30   24.20
  -6  -4   9   12.20   38.60
  -7   5   4   53.09   28.20
   7   5  -4   57.99   22.80
  -7   5   4   27.00   32.60
   7  -5  -4   61.79   32.90
  -7  -5   4   44.50   24.80
   7  -5  -4   53.99   26.30
   7  -5  -4   36.80   33.70
  -7  -5   4  101.89   37.70
  -5   5   2   30.80   25.40
   5   5  -2   44.40   16.20
  -5   5   2   20.70   20.10
  -5  -5   2   24.80   19.20
   5  -5  -2   -5.00   24.00
  -5  -5   2  -18.20   22.60
   5  -5  -2   13.80   17.50
  -3   5   0  938.61   78.69
  -3   5   0  979.60   82.49
   3  -5   0  885.11   77.69
  -3  -5   0  914.61   77.69
  -3  -5   0  846.22   76.19
   3  -5   0  967.10   81.39
   1  -5   2  432.66   45.30
   1  -5   2  479.55   41.40
   1  -5   2  439.16   38.90
   1   5  -4 1292.57  100.29
  -1   5   4 1210.68  100.59
  -1   5   4 1162.58  102.59
   1  -5  -4 1238.28  100.99
  -1  -5   4 1325.57  101.29
   1  -5  -4 1174.28  102.29
  -3   5   6   29.60   23.70
   3   5  -6   14.10   11.30
  -3   5   6   12.60   17.90
  -3  -5   6   49.40   17.30
   3  -5  -6   18.20   16.80
   3  -5  -6   13.40   21.70
  -3  -5   6   29.40   26.10
  -5   5   8  167.48   31.90
  -5   5   8  170.78   40.70
  -5  -5   8  103.09   21.80
  -5  -5   8  162.38   29.90
   5  -5  -8  110.09   35.10
   5  -5  -8   73.79   25.20
  -6   6   3 1024.00   84.09
  -6   6   3  966.90   91.09
  -6  -6   3  847.32   81.09
   6  -6  -3  995.00   89.19
  -6  -6   3  880.21   85.29
   6  -6  -3  787.22   82.59
   6  -6  -3  734.43   80.79
  -4   6   1  428.06   48.50
   4   6  -1  442.56   42.00
  -4   6   1  432.36   54.79
   4  -6  -1  499.65   48.60
   4  -6  -1  433.06   51.09
  -4  -6   1  512.45   45.60
  -2   6  -1 1330.07  107.09
  -2   6  -1 1228.38  104.09
   2  -6   1 1201.58  103.79
   2  -6   1 1289.47  106.39
   0   6  -3  875.51   66.99
   0  -6   3  807.12   67.39
   0  -6  -3  766.42   67.59
   0  -6   3  785.02   72.79
  -2   6   5  246.88   28.50
  -2   6   5  262.67   34.10
   2   6  -5  276.57   27.20
   2  -6  -5  292.87   32.20
  -2  -6   5  284.97   31.40
  -4   6   7 1016.30   88.39
  -4   6   7  882.31   93.99
  -4  -6   7  920.11   87.99
  -4  -6   7  942.11   97.29
   4  -6  -7  998.10   87.19
   4  -6  -7 1031.60   92.49
  -6   6   9   58.39   30.00
  -6   6   9   66.39   43.70
   6   6  -9   45.60   25.70
  -6  -6   9   91.09   44.40
   6  -6  -9   67.49   37.70
  -6  -6   9   10.10   19.20
  -6  -6   9  127.19   32.30
   6  -6  -9   83.39   27.10
   6  -6  -9   85.59   35.80
  -7   7   4  -15.80   36.20
   7   7  -4  -21.40   35.10
  -7   7   4    9.80   23.70
  -7  -7   4   24.20   33.40
   7  -7  -4   50.09   33.70
   7  -7  -4   26.10   24.60
  -7  -7   4    4.30   24.20
  -5   7   2   -9.10   19.50
  -5   7   2   19.70   28.60
   5   7  -2   -1.60   13.10
   5  -7  -2  -31.70   24.10
  -5  -7   2   -6.90   16.80
   5  -7  -2   -1.00   17.90
  -5  -7   2    3.80   22.90
   5  -7  -2   13.00   25.00
  -3   7   0  508.65   54.89
  -3   7   0  457.55   48.40
   3  -7   0  448.26   48.00
   3  -7   0  464.75   51.89
  -3  -7   0  561.34   46.30
   1  -7   2   32.00   12.00
   1  -7   2   26.10    8.80
   1  -7   2   19.00   16.90
   1   7  -4  663.43   51.69
  -1   7   4  567.14   55.39
  -1  -7   4  679.53   53.79
   1  -7  -4  505.95   61.29
   1  -7  -4  579.64   53.19
  -3   7   6   -5.20   23.60
   3   7  -6   -3.50   11.50
  -3   7   6    6.30   17.40
  -3  -7   6   12.50   20.10
   3  -7  -6   18.80   22.60
  -3  -7   6   35.10   26.10
   3  -7  -6   -9.80   17.00
  -3  -7   6   -6.10   17.10
  -5   7   8   38.90   27.50
   5   7  -8   46.80   19.30
  -5   7   8   37.00   36.20
  -5  -7   8   21.80   25.30
   5  -7  -8   51.69   25.30
   5  -7  -8  -44.00   28.50
  -5  -7   8  112.99   41.00
  -6   8   3   60.49   34.70
  -6   8   3   13.00   23.30
   6  -8  -3    7.10   23.70
   6  -8  -3   70.39   32.50
  -6  -8   3    1.50   27.70
   6  -8  -3    9.10   35.70
  -6  -8   3  -11.70   20.60
  -4   8   1  216.78   35.70
  -4   8   1  186.68   27.30
   4  -8  -1  149.59   32.50
   4  -8  -1  213.28   31.50
  -4  -8   1  220.58   29.00
  -4  -8   1  205.28   25.20
   4  -8  -1  170.18   26.90
  -2   8  -1  405.66   49.80
   2  -8   1  451.75   40.80
   2  -8   1  480.45   44.10
   0  -8   3  502.75   70.39
   0  -8   3  636.14   53.39
   0  -8   3  638.74   54.59
   2   8  -5  251.47   28.50
  -2   8   5  266.97   34.60
  -2  -8   5  313.57   34.80
   2  -8  -5  283.17   35.50
   2  -8  -5  305.87   34.50
   4   8  -7    0.50   12.50
  -4   8   7   52.99   22.30
  -4   8   7    5.70   28.80
  -4  -8   7   31.80   37.10
   4  -8  -7   37.80   23.30
  -4  -8   7   96.59   26.30
  -5   9   2  131.39   26.50
  -5   9   2  236.98   37.70
   5  -9  -2  119.99   25.80
   5  -9  -2  192.48   37.10
  -5  -9   2  150.08   26.10
  -5  -9   2   99.19   29.00
  -3   9   0  917.61   88.89
  -3   9   0 1106.79   95.69
   3  -9   0  966.80   92.69
   3  -9   0 1137.59   90.09
   1  -9   2  388.06   38.10
   1  -9   2  340.57   41.60
   1  -9   2  350.66   34.40
   1   9  -4  702.63   55.49
  -1   9   4  601.04   60.29
  -1  -9   4  681.83   58.19
   1  -9  -4  626.14   60.79
   1  -9  -4  610.54   57.09
   3   9  -6  127.89   22.10
  -3   9   6  105.39   21.00
  -3   9   6   98.39   29.00
   3  -9  -6   87.69   23.50
  -3  -9   6   90.59   33.40
  -3  -9   6  110.59   24.60
  -5   9   8  184.58   32.50
   5   9  -8  247.08   31.30
  -5   9   8  191.08   43.20
   5  -9  -8  164.58   45.30
  -5  -9   8  207.98   52.49
   5  -9  -8  263.87   36.30
  -5  -9   8  146.99   36.90
  -5  -9   8  213.08   37.80
  -6  10   3   51.29   25.00
  -6  10   3   30.10   35.40
  -6 -10   3   51.99   22.00
   6 -10  -3   52.09   26.40
  -6 -10   3   17.90   29.10
   6 -10  -3   29.40   33.40
  -4  10   1  139.59   25.50
  -4  10   1   70.99   33.90
   4 -10  -1  121.89   25.40
  -4 -10   1  109.19   24.00
   2 -10   1   21.00   11.40
   2 -10   1   13.70   16.90
   2 -10   1   27.70   20.50
   0 -10  -3   19.50   17.20
   0 -10   3   15.70   12.60
   0 -10   3   49.40   20.00
   0 -10   3   24.00   15.80
  -2  10   5  188.58   30.20
   2  10  -5  185.48   20.90
  -2 -10   5  166.88   25.00
   2 -10  -5  183.58   25.40
  -4  10   7   42.10   20.60
  -4  10   7   57.99   32.30
   4  10  -7   50.39   18.20
   4 -10  -7   28.80   31.20
  -4 -10   7   87.39   39.30
   4 -10  -7   12.00   23.90
  -4 -10   7   83.99   27.70
  -5  11   2  -10.20   24.30
  -5  11   2   13.90   34.70
  -5 -11   2    0.50   25.10
   5 -11  -2   -6.40   22.90
   5 -11  -2  -22.10   29.50
  -5 -11   2    6.00   20.10
  -3  11   0  240.98   41.90
   3 -11   0  280.97   35.30
  -3 -11   0  281.27   30.40
   3 -11   0  270.87   32.90
   1 -11   2  411.46   38.00
   1 -11   2  332.77   41.80
   1 -11   2  341.97   41.90
   1 -11  -4  303.47   38.00
  -1 -11   4  245.98   30.10
  -1 -11   4  291.77   32.10
   3  11  -6   11.30   12.10
  -3  11   6   -4.10   24.90
   3 -11  -6    3.00   26.20
  -3 -11   6  -18.30   30.40
  -3 -11   6  -32.60   20.00
   3 -11  -6   28.50   22.50
  -4  12   1  112.09   22.20
  -4  12   1   77.29   38.50
  -4 -12   1   90.19   23.70
   4 -12  -1   25.40   24.40
   4 -12  -1   38.60   28.20
   4 -12  -1   43.60   18.50
   2 -12   1  409.16   40.50
   2 -12   1  399.36   47.70
   0 -12   3  246.78   29.50
   0 -12   3  200.38   25.60
   0 -12  -3  208.78   30.70
  -2  12   5   55.99   25.90
   2  12  -5  104.79   15.30
  -2 -12   5   63.29   30.00
   2 -12  -5   20.10   21.90
  -2 -12   5   41.70   19.50
   2 -12  -5   10.20   21.60
   3 -13   0   66.19   27.20
   3 -13   0   92.09   17.10
   3 -13   0   67.29   23.70
   1 -13   2   47.00   20.90
   1 -13   2   21.90   23.00
   1 -13   2   47.40   16.40
  -1 -13   4   78.89   20.70
   1 -13  -4   51.59   13.60
   1 -13  -4  102.69   26.80
  -1 -13   4  142.59   24.50
  -1 -13   4  105.09   27.40
  -3  13   6  -33.70   29.70
   3  13  -6   -7.10   17.10
  -3 -13   6   18.70   35.60
  -3 -13   6  -12.20   23.30
   3 -13  -6  -24.70   23.30
   2 -14   1  130.59   20.80
   2 -14   1  112.49   30.60
   2 -14   1  204.18   40.10
   0 -14   3  157.38   24.80
   0 -14   3  157.68   26.10
   0 -14   3  166.68   29.90
  -8   0   4   21.10   40.20
   8   0  -4   78.59   38.40
  -8   0   4   47.40   27.40
   8   0  -4   75.79   27.60
   6   0  -2 2510.05  200.98
  -6   0   2 2339.07  196.78
   6   0  -2 2361.16  195.98
  -6   0   2 2383.96  201.98
  -4   0   0  518.85   52.09
   4   0   0  467.35   46.70
  -4   0   0  450.45   47.50
   4   0   0  551.24   51.89
  -2   0  -2   -8.50   13.50
  -2   0  -2   13.90   11.60
  -2   0  -2  -15.70    8.60
   2   0   2  -11.40   10.30
   0   0  -4 3775.32  297.67
   0   0   4 3702.13  297.97
   2   0  -6 2932.61  223.98
  -2   0   6 2784.82  224.08
  -2   0   6 2627.14  226.18
  -4   0   8   87.69   22.50
  -4   0   8  156.58   20.30
   4   0  -8  125.69   23.30
  -4   0   8   94.79   29.60
  -6   0  10   41.80   39.10
   6   0 -10   18.60   24.00
  -6   0  10  -30.70   22.70
  -6   0  10  -37.60   23.10
  -7   1   3  168.88   32.30
   7   1  -3  178.28   39.50
  -7   1   3  244.88   44.80
  -7  -1   3  173.68   32.70
   7  -1  -3  278.97   46.00
  -5   1   1   17.90   21.80
  -5   1   1   23.20   16.20
   5   1  -1   29.50   15.70
   5   1  -1    4.00   22.70
  -5  -1   1   31.00   21.50
   5  -1  -1   53.19   23.80
  -5  -1   1   14.80   16.00
   5  -1  -1   43.50   16.30
   3   1   1  277.77   28.40
  -3   1  -1  243.78   30.40
  -3   1  -1  285.07   31.70
   3   1   1  181.08   35.20
   3  -1   1  217.28   29.00
  -3  -1  -1  333.37   33.70
   3  -1   1  267.17   29.40
   1   1   3    1.50    6.90
   1   1   3    9.10   10.30
  -1   1  -3   -9.00   12.10
   1   1   3    5.40    5.50
  -1   1  -3    1.60    6.70
  -1  -1  -3    8.90    5.40
   1  -1   3   20.60    8.50
   1  -1   3   28.40   12.50
   1  -1   3  -12.70   10.50
   1  -1   3    6.30    7.40
  -1   1   5 3046.00  277.07
   1   1  -5 3397.96  276.67
  -1   1   5 3603.74  276.17
   1  -1  -5 3554.64  275.97
  -1  -1   5 3667.03  276.17
  -3   1   7  146.59   22.90
   3   1  -7  189.88   22.90
  -3   1   7  168.28   29.80
   3  -1  -7  138.29   27.50
  -3  -1   7  180.88   29.80
   3  -1  -7  159.78   22.00
   3  -1  -7  168.18   23.20
  -3  -1   7  151.68   23.10
  -5   1   9   -4.70   23.20
   5   1  -9   17.80   18.90
  -5   1   9  -10.70   31.00
  -5  -1   9  -14.60   19.80
   5  -1  -9    4.80   18.30
  -5  -1   9   -4.90   21.40
  -5  -1   9   26.80   19.00
  -5  -1   9  -19.00   31.50
   8   2  -4    2.00   34.60
   8   2  -4   28.50   27.40
  -8   2   4   50.49   26.20
  -8   2   4    9.60   36.30
   8  -2  -4   23.90   28.20
   8  -2  -4   -7.70   37.00
  -8  -2   4   32.30   39.10
  -8  -2   4   47.50   28.20
   6   2  -2  312.47   41.10
  -6   2   2  413.66   48.10
   6   2  -2  390.66   49.70
  -6   2   2  519.45   57.49
   6  -2  -2  558.94   58.39
  -6  -2   2  335.17   42.80
  -6  -2   2  410.66   52.89
   6  -2  -2  470.95   48.20
   4   2   0  158.98   18.70
  -4   2   0   94.69   24.40
  -4   2   0   89.69   19.20
  -4  -2   0  138.09   22.10
   4  -2   0   69.79   22.80
  -4  -2   0  100.19   18.10
   4  -2   0   97.69   18.50
   2   2   2    8.10   10.90
  -2   2  -2    7.00   13.60
  -2   2  -2   16.40    9.50
   2  -2   2   19.70    9.70
  -2  -2  -2    9.00    9.20
   2  -2   2   20.00   13.20
   0   2   4 1394.46  118.99
   0   2   4 1572.74  118.09
   0   2  -4 1345.87  117.89
   0  -2  -4 1475.05  117.69
   0  -2   4 1594.84  120.59
   0  -2   4 1426.06  118.19
   2   2  -6 1892.21  141.09
  -2   2   6 1658.23  144.19
  -2   2   6 1714.13  142.09
  -2  -2   6 1656.23  141.29
  -2  -2   6 1712.13  144.69
   2  -2  -6 1809.52  143.89
   2  -2  -6 1605.94  141.49
  -2  -2   6 1832.42  141.69
   4   2  -8   18.10   16.40
  -4   2   8   40.30   27.40
  -4   2   8   11.40   20.60
  -4   2   8   26.50   17.40
  -4  -2   8  -11.80   26.10
  -4  -2   8   28.10   15.90
   4  -2  -8    4.20   17.50
  -4  -2   8   26.40   17.10
   6   2 -10    4.20   27.40
  -6   2  10   -5.10   24.10
  -6   2  10   39.30   38.80
   6  -2 -10   -1.10   21.50
  -6  -2  10    5.00   24.20
  -6  -2  10  -20.20   38.90
  -6  -2  10  -25.70   21.00
   6  -2 -10   19.80   33.60
  -6  -2  10   12.70   25.00
  -7   3   3  822.82   85.19
   7   3  -3  760.12   80.49
  -7   3   3  853.61   77.49
   7  -3  -3  758.42   74.69
   7  -3  -3  876.01   83.89
  -7  -3   3  673.83   79.19
  -7  -3   3  621.64   73.79
  -5   3   1 1852.41  150.08
  -5   3   1 1804.32  153.28
   5  -3  -1 1755.42  154.78
  -5  -3   1 1752.42  150.88
   5  -3  -1 1947.51  152.88
  -5  -3   1 1748.33  148.29
  -3   3  -1  -28.10   20.20
   3   3   1   22.80   16.00
  -3   3  -1   10.10   13.70
  -3  -3  -1  -20.00   10.70
   3  -3   1    6.00   17.80
  -3  -3  -1  -13.10   17.00
   3  -3   1  -11.40   11.70
  -1   3  -3  108.59   16.20
  -1   3  -3   97.19   12.10
   1  -3   3   79.49   18.60
   1  -3   3   98.99   12.10
   1   3  -5 4668.53  361.26
  -1   3   5 4461.05  362.66
  -1   3   5 4195.48  361.56
  -1  -3   5 4781.72  361.86
   1  -3  -5 4576.04  361.26
  -1  -3   5 4483.35  361.46
   1  -3  -5 4547.75  362.36
   3   3  -7   10.90   12.40
  -3   3   7  -39.60   21.60
  -3   3   7   15.90   18.00
   3  -3  -7   22.40   22.20
  -3  -3   7   -3.60   22.80
   3  -3  -7    6.90   14.10
  -3  -3   7   32.10   15.90
  -5   3   9   -1.90   31.20
  -5   3   9  -23.30   26.30
   5   3  -9  -10.10   18.90
  -5  -3   9    7.20   18.30
  -5  -3   9    0.80   22.30
   5  -3  -9   32.80   28.50
  -5  -3   9  -14.40   18.50
  -5  -3   9    9.10   35.00
   5  -3  -9  -11.30   21.40
  -8   4   4   33.60   37.70
   8   4  -4  -35.60   31.30
  -8   4   4   16.50   27.60
   8   4  -4  -25.70   24.80
  -8  -4   4   21.50   35.70
  -8  -4   4   -6.30   26.00
   8  -4  -4  -38.10   35.10
   8  -4  -4   10.10   31.30
   8  -4  -4   37.00   35.50
  -6   4   2  194.28   32.20
  -6   4   2  221.08   37.90
   6   4  -2  271.47   30.40
   6   4  -2  188.98   36.10
   6  -4  -2  194.88   36.70
   6  -4  -2  268.27   34.10
  -6  -4   2  239.98   31.10
  -6  -4   2  195.88   35.80
   6  -4  -2  316.17   42.50
  -4   4   0  171.48   26.70
   4   4   0  219.08   27.00
   4   4   0  300.97   31.40
  -4   4   0  245.68   34.00
   4  -4   0  213.18   30.90
   4  -4   0  224.98   26.90
  -4  -4   0  289.67   33.40
  -4  -4   0  236.98   28.20
  -2   4  -2   28.00   12.10
  -2   4  -2   46.40   17.20
   2  -4   2   18.50    9.00
   2  -4   2   11.10   11.30
   2  -4   2   10.80   15.00
   0   4  -4  442.36   38.50
   0   4   4  433.36   40.60
   0  -4   4  459.15   39.70
  -2   4   6  873.21   83.19
  -2   4   6  958.70   79.79
   2   4  -6  988.80   77.89
  -2  -4   6  874.81   79.19
   2  -4  -6  920.81   78.99
   2  -4  -6  958.30   81.69
  -4   4   8    4.00   18.80
   4   4  -8  -17.30   14.30
  -4   4   8  -49.30   28.20
  -4   4   8   -4.70   21.30
   4  -4  -8    6.90   25.70
   4  -4  -8    4.90   18.80
  -4  -4   8   13.80   19.90
  -4  -4   8   -3.30   29.70
  -4  -4   8   -4.40   19.40
  -6   4  10   65.79   41.10
   6   4 -10  -16.70   21.30
  -6   4  10   23.00   28.50
  -6   4  10  -20.10   25.80
  -6  -4  10    0.70   24.10
   6  -4 -10  -19.40   31.80
   6  -4 -10  -10.40   23.10
  -6  -4  10   23.30   22.10
   6  -4 -10   -9.20   32.50
  -6  -4  10   33.20   26.90
  -6  -4  10   -0.20   40.80
  -7   5   3  184.58   35.00
   7   5  -3  182.58   38.10
   7   5  -3  236.18   29.80
  -7   5   3  309.07   46.70
  -7  -5   3  198.38   32.10
   7  -5  -3  187.48   39.30
  -7  -5   3  162.78   39.70
   7  -5  -3  182.38   40.90
   7  -5  -3  219.08   34.00
   5   5  -1   93.59   25.50
  -5   5   1   94.99   21.40
   5   5  -1  112.89   18.90
  -5   5   1   84.19   29.30
   5  -5  -1  110.89   29.30
  -5  -5   1   91.59   26.30
   5  -5  -1  118.59   21.70
  -5  -5   1  118.99   23.60
  -3   5  -1   66.09   16.40
  -3   5  -1   85.49   23.10
   3  -5   1  107.99   21.20
  -3  -5  -1   55.39   16.00
   3  -5   1   59.99   15.00
   1  -5   3   79.19   12.10
   1  -5   3  133.59   16.30
  -1   5   5 1416.96  108.09
   1   5  -5 1284.97  107.59
  -1   5   5 1232.58  110.39
   1  -5  -5 1275.97  108.09
  -1  -5   5 1337.27  108.79
   1  -5  -5 1408.06  109.99
   3   5  -7  315.97   36.00
  -3   5   7  365.26   46.10
  -3   5   7  383.76   42.40
   3  -5  -7  369.26   45.60
   3  -5  -7  354.86   39.80
  -5   5   9  -30.30   24.40
  -5   5   9   45.70   36.00
  -5   5   9  -28.50   18.40
  -5  -5   9   -1.50   17.80
  -5  -5   9   -6.80   23.10
  -5  -5   9   17.00   36.60
  -5  -5   9    5.10   18.00
   5  -5  -9  -18.50   22.30
  -6   6   2 1527.85  136.99
   6   6  -2 1496.35  125.99
  -6   6   2 1566.54  130.29
   6  -6  -2 1602.44  134.19
   6  -6  -2 1468.05  131.19
   6  -6  -2 1474.75  128.69
  -6  -6   2 1507.45  127.69
  -4   6   0   95.69   21.30
  -4   6   0  132.59   28.50
  -4  -6   0  113.29   19.10
  -4  -6   0  180.38   23.40
   4  -6   0  142.69   26.00
   4  -6   0  130.39   21.60
  -2   6  -2   16.20   12.10
  -2   6  -2  -14.20   18.30
   2  -6   2   -7.90    8.30
   2  -6   2    9.50   16.70
   2  -6   2    2.20   12.60
   0   6  -4 1346.07  106.99
   0  -6  -4 1258.57  106.79
   0  -6   4 1363.46  107.69
  -2   6   6 1063.69   88.29
   2   6  -6 1042.40   87.19
  -2   6   6 1059.89   97.49
  -2  -6   6 1028.20   88.59
   2  -6  -6 1105.49   91.19
   2  -6  -6 1026.90   88.49
  -2  -6   6 1026.20   91.39
  -4   6   8   32.30   30.30
  -4   6   8   77.99   24.30
   4  -6  -8   68.99   22.70
  -4  -6   8   68.79   23.90
  -4  -6   8   58.79   36.70
   4  -6  -8   77.09   28.60
  -6   6  10  -33.50   36.40
  -6   6  10   -3.60   28.20
  -6  -6  10  -21.50   21.60
  -6  -6  10  -29.00   29.30
   6  -6 -10   -1.50   40.70
   6  -6 -10  -61.09   33.30
  -6  -6  10   19.30   46.30
   6  -6 -10   -9.90   27.00
  -6  -6  10   40.00   30.50
  -7   7   3  106.79   39.70
  -7   7   3   34.20   27.70
   7   7  -3   58.79   20.00
   7  -7  -3   49.80   27.10
   7  -7  -3   -8.60   34.20
   7  -7  -3   31.00   33.70
  -7  -7   3   95.79   42.60
  -7  -7   3  115.89   27.10
  -5   7   1   25.90   27.40
   5   7  -1   24.20   13.10
  -5   7   1   22.30   19.10
   5  -7  -1    7.70   18.20
  -5  -7   1    6.20   17.00
   5  -7  -1  -13.40   24.80
  -5  -7   1  -20.00   21.30
   5  -7  -1  -21.60   24.10
  -3   7  -1  184.78   24.10
  -3   7  -1  190.08   30.50
   3  -7   1  151.38   23.30
   3  -7   1  180.28   28.40
   1  -7   3   34.30   12.70
   1  -7   3   25.60   17.10
   1  -7   3    5.70    7.90
   1   7  -5  834.92   68.29
   1  -7  -5  795.32   70.49
   1  -7  -5  790.92   69.19
  -1  -7   5  842.72   69.69
   3   7  -7   19.80   13.30
  -3   7   7   95.39   31.30
  -3   7   7   32.70   21.90
  -3  -7   7   25.30   28.70
  -3  -7   7   49.30   19.70
   3  -7  -7   14.10   20.80
   3  -7  -7   54.49   26.50
   5   7  -9   -0.60   19.60
  -5   7   9   -5.30   23.10
  -5   7   9    3.60   35.00
  -5  -7   9   -5.40   25.00
  -5  -7   9    8.10   41.90
   5  -7  -9  -23.40   30.90
   5  -7  -9  -35.90   23.00
  -6   8   2  202.78   33.90
  -6   8   2  222.48   43.30
  -6  -8   2  252.07   40.00
   6  -8  -2  228.88   40.80
  -6  -8   2  267.27   33.30
   6  -8  -2  345.17   51.29
   6  -8  -2  194.28   41.50
  -4   8   0    9.30   19.40
  -4   8   0   44.50   28.50
   4  -8   0   27.40   22.00
   4  -8   0   -2.00   18.30
  -4  -8   0   29.50   18.10
   4  -8   0  -22.20   24.90
   2  -8   2   90.79   18.10
   2  -8   2  114.39   35.40
   0   8  -4  448.66   47.00
   0  -8   4  453.35   68.19
   0  -8   4  560.54   45.30
   0  -8   4  494.65   46.70
   2   8  -6  739.43   63.69
  -2   8   6  748.83   66.19
  -2   8   6  607.84   68.89
  -2  -8   6  760.92   66.99
   2  -8  -6  756.52   69.49
   2  -8  -6  810.52   66.39
  -2  -8   6  744.73   69.49
  -4   8   8   29.10   21.90
  -4   8   8   88.09   39.70
   4   8  -8   77.89   18.30
   4  -8  -8   78.59   24.50
  -4  -8   8   67.19   40.30
  -4  -8   8   43.70   24.90
  -5   9   1  741.13   73.59
  -5   9   1  663.03   76.59
  -5  -9   1  520.85   59.79
   5  -9  -1  761.42   67.39
  -5  -9   1  660.03   63.99
   5  -9  -1  593.54   64.79
   5  -9  -1  656.23   71.69
  -3   9  -1  -24.30   13.70
  -3   9  -1   12.30   26.90
   3  -9   1   -2.70   13.50
   3  -9   1  -15.40   16.60
   3  -9   1    5.80   21.90
   1  -9   3   53.09   13.60
   1  -9   3   67.09   16.40
   1  -9   3   38.40   21.60
   1   9  -5 1461.25  113.99
  -1   9   5 1348.27  116.59
  -1  -9   5 1530.95  116.19
   1  -9  -5 1272.07  116.09
   1  -9  -5 1373.76  114.89
  -3   9   7   19.10   24.30
  -3   9   7   -4.10   16.80
   3   9  -7   29.70   13.90
  -3  -9   7    0.20   20.50
   3  -9  -7  -35.00   18.50
   3  -9  -7   18.00   20.90
  -3  -9   7  -20.40   28.90
  -5   9   9  -17.00   23.90
   5   9  -9    6.30   23.90
  -5   9   9    0.70   36.30
   5  -9  -9   44.40   36.30
   5  -9  -9   -0.50   27.30
  -5  -9   9   52.79   28.50
  -5  -9   9  -36.60   42.10
  -6  10   2   55.99   38.80
  -6  10   2   74.99   26.90
   6 -10  -2   69.39   26.10
  -6 -10   2   24.90   21.10
   6 -10  -2   76.29   35.00
  -6 -10   2   62.79   29.30
  -4  10   0   85.69   32.30
  -4  10   0   82.79   23.10
   4 -10   0  101.99   23.20
   4 -10   0  101.79   29.00
   2 -10   2    6.20   10.90
   2 -10   2   23.20   17.80
   2 -10   2    8.10   20.80
   0 -10   4   36.50   17.50
   0 -10   4   84.99   24.80
   0 -10   4   34.70   14.40
  -2  10   6  177.18   29.60
   2 -10  -6  150.78   24.80
  -2 -10   6  146.19   25.80
  -4  10   8   10.00   20.30
   4  10  -8    9.70   17.90
  -4  10   8   -0.60   28.90
   4 -10  -8   -2.30   25.30
  -4 -10   8   -5.70   40.70
  -4 -10   8   12.00   24.10
   4 -10  -8   -6.30   30.40
  -5  11   1   70.59   36.90
  -5  11   1  120.89   26.70
   5 -11  -1   58.09   32.00
  -5 -11   1   77.59   26.30
   5 -11  -1   25.50   24.60
   3 -11   1   33.00   28.10
   3 -11   1   12.80   13.70
   1 -11   3  135.79   21.90
   1 -11   3   99.69   17.70
   1 -11   3  100.79   26.20
  -1  11   5  476.45   49.20
   1 -11  -5  430.46   47.90
  -1 -11   5  505.05   48.30
  -3  11   7  155.48   34.30
   3  11  -7  205.28   24.90
   3 -11  -7  164.48   32.80
  -3 -11   7  171.38   29.90
  -3 -11   7  134.79   40.20
   3 -11  -7  117.69   27.60
  -4  12   0   -7.00   33.40
   4 -12   0   43.70   27.50
   4 -12   0   34.90   16.70
   4 -12   0   25.80   24.00
   2 -12   2   -2.90   12.60
   2 -12   2  -28.50   17.50
   0 -12   4  498.35   66.49
   0 -12   4  461.45   46.60
   0 -12   4  414.96   49.80
  -2  12   6  166.78   34.80
   2  12  -6  261.57   28.80
  -2 -12   6  272.07   33.90
   2 -12  -6  291.27   41.60
  -2 -12   6  224.38   41.60
   2 -12  -6  332.77   38.50
   3 -13   1   48.80   28.70
   3 -13   1   15.40   14.20
   3 -13   1   60.79   26.30
   1 -13   3   46.80   23.60
   1 -13   3   27.50   15.60
   1 -13   3    0.50   20.50
  -1 -13   5  102.59   22.70
   1 -13  -5   76.39   23.70
  -1 -13   5  143.99   26.80
  -1 -13   5  162.98   32.20
   2 -14   2   10.60   16.00
   2 -14   2   39.50   24.20
   2 -14   2   22.90   26.10
   0 -14   4  122.39   28.70
   0 -14   4  132.99   46.50
   0 -14   4  102.29   22.70
   8   0  -3   -0.50   33.40
   8   0  -3   47.10   26.50
  -8   0   3   18.10   23.90
  -8   0   3   41.20   35.50
   6   0  -1 1727.93  142.09
  -6   0   1 1795.52  139.89
   6   0  -1 1485.45  133.89
  -6   0   1 1477.75  134.69
   4   0   1  963.00   85.39
  -4   0  -1  924.31   82.79
  -4   0  -1  969.90   85.99
   4   0   1 1033.90   82.49
  -2   0  -3 5779.32  473.15
   2   0   3 5341.97  472.75
  -2   0  -3 5867.11  473.95
   2   0   3 6604.44  473.85
   2   0   3 6171.88  473.25
   0   0   5  407.06   37.00
   0   0  -5  421.36   36.80
  -2   0   7 1496.45  132.79
   2   0  -7 1714.63  129.39
  -2   0   7 1525.75  129.99
  -4   0   9   83.19   32.00
  -4   0   9   81.19   19.40
  -4   0   9  106.59   24.80
   4   0  -9  107.59   22.30
  -6   0  11  110.59   28.60
  -6   0  11  122.59   47.20
  -6   0  11  122.39   33.70
  -6   0  11  200.98   35.30
   6   0 -11  143.89   38.20
  -7   1   2   60.49   23.40
   7   1  -2  130.69   43.10
  -7   1   2  161.28   36.40
  -7  -1   2   83.99   25.00
   7  -1  -2  156.78   39.40
  -7  -1   2  143.89   35.10
   5   1   0  115.39   27.00
  -5   1   0  136.29   26.80
  -5   1   0   91.29   20.70
   5   1   0  120.89   19.10
  -5  -1   0   58.59   23.90
  -5  -1   0   94.39   19.20
   5  -1   0   99.09   33.50
   5  -1   0  108.79   24.50
   3   1   2  -20.10   14.30
   3   1   2   -9.50   10.70
  -3   1  -2    5.80   14.80
  -3   1  -2   -6.40   11.50
  -3  -1  -2   -6.70   13.90
  -3  -1  -2   10.10   11.90
   3  -1   2   17.20   11.50
   3  -1   2   10.80   14.70
  -1   1  -4   88.79   16.40
  -1   1  -4   93.79   11.10
   1   1   4   73.89   11.10
   1   1   4   92.69   10.40
   1  -1   4  104.39   12.60
   1  -1   4  104.49   11.50
   1  -1   4   86.89   14.90
  -1  -1  -4   83.39   10.40
  -1   1   6  680.53   51.99
  -1   1   6  616.94   55.39
   1   1  -6  514.05   50.29
   1  -1  -6  611.34   50.59
  -1  -1   6  477.75   51.29
  -3   1   8  237.08   30.50
  -3   1   8  261.67   36.00
   3   1  -8  277.17   29.50
  -3  -1   8  256.47   38.60
   3  -1  -8  233.48   29.70
  -3  -1   8  231.98   29.50
  -5   1  10  169.68   42.20
   5   1 -10  152.68   27.70
  -5   1  10  101.39   29.40
  -5  -1  10  160.78   62.79
  -5  -1  10  165.88   25.40
  -5  -1  10   87.49   27.20
   5  -1 -10  142.79   28.20
  -5  -1  10  171.68   28.90
   8   2  -3    3.50   43.50
   8   2  -3    7.70   24.30
  -8   2   3    1.00   31.90
  -8   2   3  -35.50   24.70
  -8  -2   3   21.70   34.20
   8  -2  -3   12.80   29.80
  -8  -2   3   14.50   24.70
   8  -2  -3  -34.50   34.10
  -6   2   1  354.56   46.50
  -6   2   1  439.46   44.90
   6   2  -1  288.07   35.30
   6  -2  -1  424.56   47.10
   6  -2  -1  289.17   37.20
  -6  -2   1  274.77   36.40
  -6  -2   1  276.07   41.60
  -4   2  -1   12.50   19.00
  -4   2  -1   11.20   13.90
   4   2   1   19.90   12.70
   4   2   1   27.40   18.90
  -4  -2  -1   30.90   13.50
  -4  -2  -1   49.40   18.70
   4  -2   1   67.99   37.00
   4  -2   1    9.40   13.70
  -2   2  -3  240.28   27.00
  -2   2  -3  223.08   30.20
  -2   2  -3  296.07   29.80
   2   2   3  221.88   26.50
   2  -2   3  244.18   27.60
   2  -2   3  218.88   29.80
   2  -2   3  267.17   27.20
   2  -2   3  283.77   24.10
   0   2   5   10.10   12.40
   0   2  -5   57.79   10.10
   0   2   5   26.20   10.90
   0  -2   5   55.89   15.00
   0  -2   5   29.10   10.20
   0  -2  -5   19.50    9.10
  -2   2   7  495.05   46.70
   2   2  -7  525.15   43.60
  -2   2   7  421.86   48.90
  -2  -2   7  464.65   44.80
  -2  -2   7  434.56   44.60
   2  -2  -7  463.65   44.30
  -2  -2   7  451.45   50.79
   4   2  -9  251.87   31.10
  -4   2   9  207.98   39.80
  -4   2   9  199.08   32.10
  -4  -2   9  302.17   41.60
  -4  -2   9  254.67   28.40
   4  -2  -9  190.88   29.50
  -4  -2   9  216.38   31.50
  -6   2  11   20.00   26.30
   6   2 -11   63.09   28.90
  -6   2  11  -13.50   37.40
  -6   2  11   40.00   27.00
  -6  -2  11   51.59   27.70
  -6  -2  11   17.90   24.20
  -6  -2  11   36.60   43.50
   6  -2 -11   33.80   26.10
  -6  -2  11   28.10   26.20
  -7   3   2  242.98   45.10
  -7   3   2  269.07   38.30
   7   3  -2  345.17   47.90
   7  -3  -2  341.87   48.40
   7  -3  -2  295.37   39.30
  -7  -3   2  337.67   48.60
  -7  -3   2  203.08   35.50
  -5   3   0 1127.89  100.59
   5   3   0 1240.98  101.89
   5   3   0 1142.59   98.49
  -5   3   0 1236.78  105.99
  -5  -3   0 1157.68  102.29
  -5  -3   0 1150.98   98.99
   5  -3   0 1065.79   99.69
   5  -3   0 1330.77  104.39
   3   3   2 2349.17  177.78
  -3   3  -2 2149.19  181.18
  -3   3  -2 2217.78  177.98
   3  -3   2 2062.39  179.78
   3  -3   2 2308.27  177.98
  -3  -3  -2 2099.49  176.58
  -1   3  -4 1204.78   96.99
  -1   3  -4 1081.19   98.79
   1  -3   4 1224.28   99.09
   1  -3   4 1253.47   97.29
   1  -3   4 1167.78  101.09
   1  -3   4 1240.28   97.99
  -1   3   6 2791.12  245.78
  -1   3   6 2834.22  244.78
   1   3  -6 3250.67  244.38
  -1  -3   6 3183.88  245.08
  -1  -3   6 2993.70  244.58
   1  -3  -6 3233.48  244.28
  -3   3   8  132.29   35.30
   3   3  -8  136.79   19.80
  -3   3   8  121.29   24.20
   3  -3  -8  158.98   26.60
   3  -3  -8  111.39   21.10
  -3  -3   8  122.99   31.10
  -3  -3   8  125.39   22.40
  -5   3  10  245.18   37.10
  -5   3  10  277.97   47.90
  -5   3  10  269.87   34.20
   5   3 -10  225.38   33.80
   5  -3 -10  189.38   42.30
  -5  -3  10  242.18   31.70
  -5  -3  10  369.36   40.60
  -5  -3  10  319.67   52.99
   5  -3 -10  257.57   34.80
  -8   4   3  -20.20   33.20
  -8   4   3   11.90   26.60
   8   4  -3  -18.80   23.00
   8  -4  -3  -16.00   27.90
   8  -4  -3  -13.30   35.30
  -8  -4   3    7.20   24.40
   8  -4  -3  -25.60   32.70
  -8  -4   3    7.40   38.90
  -6   4   1  217.58   30.70
  -6   4   1  230.78   39.20
   6   4  -1  214.08   34.90
   6   4  -1  223.48   27.60
   6  -4  -1  174.98   36.50
  -6  -4   1  141.19   30.70
   6  -4  -1  216.58   30.20
   6  -4  -1  181.38   37.40
  -6  -4   1  206.88   28.80
   4   4   1   61.39   18.60
  -4   4  -1   64.29   17.00
  -4   4  -1   61.39   21.30
   4   4   1   36.80   13.10
   4  -4   1   56.09   15.30
   4  -4   1   46.70   21.90
  -4  -4  -1   28.60   13.40
  -4  -4  -1   40.30   18.70
  -2   4  -3   53.09   19.30
  -2   4  -3   64.99   13.10
   2  -4   3   97.69   14.70
   2  -4   3   50.59   10.50
   2  -4   3  100.69   18.20
   0   4  -5   97.99   13.40
   0   4   5  102.19   18.50
   0  -4   5   93.69   14.60
   0  -4   5  142.19   20.80
   2   4  -7  303.57   32.00
  -2   4   7  333.77   42.80
  -2   4   7  316.77   36.30
   2  -4  -7  382.46   44.90
  -2  -4   7  283.27   32.40
   2  -4  -7  316.57   34.00
  -4   4   9   68.09   21.90
  -4   4   9   68.59   33.10
   4   4  -9  104.89   20.70
  -4   4   9   82.89   24.90
  -4  -4   9   85.29   35.50
  -4  -4   9   77.19   23.20
   4  -4  -9   62.29   23.00
   4  -4  -9   59.09   27.20
  -4  -4   9   24.20   22.70
  -4  -4   9   56.49   19.10
  -6   4  11  -15.60   41.50
  -6   4  11   29.60   32.20
  -6   4  11   50.19   31.10
   6   4 -11   35.20   28.10
   6  -4 -11   36.80   37.50
  -6  -4  11   23.50   29.30
  -6  -4  11    6.80   25.30
  -6  -4  11   21.30   45.10
   6  -4 -11   39.40   25.80
  -6  -4  11  -15.80   28.40
  -7   5   2   72.49   25.50
   7   5  -2   56.79   32.40
   7   5  -2   54.69   20.20
  -7  -5   2    4.30   26.60
  -7  -5   2   76.29   23.70
   7  -5  -2   54.39   26.00
   7  -5  -2   43.50   34.20
   7  -5  -2   64.19   34.40
  -5   5   0  126.39   31.10
  -5   5   0  149.49   24.90
   5   5   0  150.88   22.40
   5   5   0  161.38   32.50
   5  -5   0   54.29   38.20
   5  -5   0  165.18   29.60
  -5  -5   0  169.08   22.30
  -5  -5   0  113.09   25.30
   5  -5   0  191.38   24.70
  -3   5  -2   77.69   16.60
  -3   5  -2   97.09   22.80
   3  -5   2  123.89   22.40
   3  -5   2   91.59   17.20
  -1   5  -4   14.60    8.90
   1  -5   4   21.70   11.50
   1  -5   4   20.30    9.50
   1  -5   4   -1.90   15.70
   1  -5   4    4.10   18.40
  -1   5   6  487.85   49.80
  -1   5   6  492.45   44.80
   1   5  -6  512.95   44.40
   1  -5  -6  522.05   48.00
   1  -5  -6  509.55   45.30
  -1  -5   6  541.55   46.20
  -1  -5   6  476.95   47.70
  -3   5   8  409.06   45.50
   3   5  -8  313.27   38.20
  -3   5   8  374.56   49.40
  -3  -5   8  451.25   52.89
   3  -5  -8  416.66   45.00
   3  -5  -8  327.77   42.10
  -3  -5   8  388.76   42.70
  -3  -5   8  350.06   40.50
  -5   5  10   57.19   33.20
  -5   5  10  137.79   29.80
  -5   5  10  137.89   41.40
   5   5 -10  124.79   25.70
  -5  -5  10  149.69   31.20
  -5  -5  10  108.49   23.40
  -5  -5  10   66.59   28.70
  -5  -5  10  217.28   47.70
   5  -5 -10  144.19   29.70
  -8   6   3  -17.50   24.70
  -8   6   3    0.00   38.70
   8   6  -3   -5.80   24.20
  -8  -6   3    4.70   24.50
   8  -6  -3    7.10   32.60
  -6   6   1  806.92   80.69
   6   6  -1  815.52   74.19
   6  -6  -1  861.81   81.79
  -6  -6   1  835.72   76.49
   6  -6  -1  741.63   78.59
  -6  -6   1  920.11   80.49
   6  -6  -1 1000.50   87.19
  -4   6  -1  763.62   72.59
  -4   6  -1  757.82   66.79
   4  -6   1  767.52   65.29
  -4  -6  -1  643.94   63.89
   4  -6   1  729.23   70.79
   2  -6   3 2874.61  237.38
   2  -6   3 2912.91  233.98
   2  -6   3 2981.70  235.28
   0   6   5  312.77   32.90
   0   6  -5  353.86   31.70
   0  -6   5  386.16   33.30
   0  -6   5  330.57   37.70
  -2   6   7  716.43   58.39
   2   6  -7  663.13   55.19
  -2   6   7  554.34   63.99
  -2  -6   7  498.25   67.49
   2  -6  -7  641.54   57.69
   2  -6  -7  642.14   60.89
  -4   6   9  -13.00   32.20
  -4   6   9   31.70   24.20
  -4  -6   9   23.70   22.80
   4  -6  -9    9.00   21.60
  -4  -6   9   53.29   39.40
  -4  -6   9   -2.90   21.80
   7   7  -2   37.00   17.20
  -7   7   2   21.10   35.30
  -7   7   2   52.59   25.80
   7  -7  -2   26.90   32.70
   7  -7  -2   47.30   26.60
  -7  -7   2   66.69   30.70
  -7  -7   2   31.30   22.80
   7  -7  -2   28.60   34.40
  -5   7   0  -11.80   20.70
  -5   7   0  -53.29   44.50
  -5  -7   0   38.70   21.30
  -5  -7   0    3.60   15.50
   5  -7   0    7.20   28.00
   5  -7   0  -13.20   17.10
   5  -7   0    2.10   22.60
  -3   7  -2   20.20   14.90
  -3   7  -2   -2.90   21.50
   3  -7   2    2.30   13.60
   3  -7   2    6.60   18.60
   3  -7   2   26.80   11.90
   1  -7   4  138.19   19.20
   1  -7   4  114.29   15.90
   1  -7   4  150.18   25.80
   1   7  -6  343.07   32.80
  -1   7   6  286.77   38.80
  -1  -7   6  358.16   36.40
  -1  -7   6  393.16   39.40
   1  -7  -6  360.96   37.30
   1  -7  -6  334.47   34.60
  -3   7   8   28.90   18.30
  -3   7   8  -45.80   25.20
  -3  -7   8   11.80   19.00
   3  -7  -8   16.00   18.90
  -3  -7   8  -40.30   57.59
   3  -7  -8   19.80   23.90
  -5   7  10   72.19   28.20
  -5   7  10  -36.00   34.30
   5   7 -10   55.79   24.40
   5  -7 -10    6.50   36.10
  -5  -7  10   24.20   45.30
   5  -7 -10   33.50   27.10
  -5  -7  10   77.19   29.10
  -5  -7  10   41.90   31.90
  -6   8   1  152.48   28.30
  -6   8   1  103.59   36.50
  -6  -8   1  131.29   29.50
   6  -8  -1  142.89   34.40
   6  -8  -1  139.69   35.60
  -6  -8   1  158.08   25.40
   6  -8  -1  126.99   29.80
  -4   8  -1  103.19   24.10
  -4   8  -1  153.28   34.00
   4  -8   1   59.59   21.80
   4  -8   1  127.39   32.00
   4  -8   1  107.29   29.00
   2  -8   3  121.09   18.70
   2  -8   3  119.19   29.40
   2  -8   3   75.49   13.70
   0   8  -5   38.60   10.80
   0  -8   5   35.50   19.20
   0  -8   5   48.70   25.30
  -2   8   7  302.17   39.30
   2   8  -7  299.57   34.10
  -2  -8   7  308.37   35.30
   2  -8  -7  372.76   38.60
  -4   8   9  184.68   31.10
   4   8  -9  213.38   27.20
  -4   8   9  156.18   41.50
  -4  -8   9  183.18   33.80
  -4  -8   9  215.28   48.80
   4  -8  -9  179.28   37.00
   4  -8  -9  227.78   31.50
  -4  -8   9  175.08   36.00
  -7   9   2  127.79   53.09
  -7   9   2   89.39   29.50
  -7  -9   2  134.89   26.00
   7  -9  -2   93.69   39.40
  -7  -9   2   89.09   30.80
   7  -9  -2   85.09   34.20
  -5   9   0  430.26   58.59
  -5   9   0  521.15   54.09
  -5  -9   0  517.15   49.30
   5  -9   0  461.85   59.09
   5  -9   0  437.96   55.79
  -5  -9   0  438.86   46.20
   5  -9   0  469.15   50.79
  -3   9  -2  869.31   85.89
   3  -9   2  854.11   83.39
   3  -9   2  920.51   79.09
   3  -9   2  857.01   75.09
   1  -9   4  372.86   39.20
   1  -9   4  423.76   43.00
   1  -9   4  419.26   50.59
   1   9  -6  872.31   70.69
  -1   9   6  791.72   74.09
  -1  -9   6  875.01   76.69
  -1  -9   6  841.32   73.49
   1  -9  -6  784.42   72.39
  -3   9   8   52.69   33.80
   3   9  -8   77.39   16.50
  -3   9   8   60.29   18.30
  -3  -9   8   26.60   18.80
   3  -9  -8  106.79   25.40
  -3  -9   8   37.50   32.40
   3  -9  -8   39.00   21.80
  -3  -9   8   23.60   22.20
  -6  10   1   51.29   61.89
  -6  10   1   43.00   24.60
   6 -10  -1   91.59   33.20
   6 -10  -1   17.10   23.70
  -6 -10   1   38.30   19.80
  -4  10  -1   76.09   21.40
  -4  10  -1   79.69   35.50
   4 -10   1   88.59   19.60
   4 -10   1   70.69   32.80
   4 -10   1   41.40   29.20
   4 -10   1   76.09   22.80
   2 -10   3   21.90   11.90
   2 -10   3   13.10   17.50
   2 -10   3   48.10   23.00
   0 -10   5   43.40   18.20
   0 -10   5   23.40   14.20
   0 -10   5   46.30   25.90
  -2  10   7   21.80   25.40
   2  10  -7    3.90   10.20
  -2 -10   7   64.89   20.50
   2 -10  -7   30.70   19.70
   4  10  -9   -8.90   19.30
  -4  10   9   17.50   21.00
  -4  10   9  -17.20   28.70
  -4 -10   9  -15.20   32.90
  -4 -10   9    6.20   42.70
   4 -10  -9  -35.70   29.20
  -4 -10   9   18.30   25.80
   4 -10  -9   22.40   26.30
  -5  11   0  167.58   28.90
  -5  11   0  111.59   43.80
   5 -11   0  180.28   45.80
   5 -11   0   97.99   23.80
   5 -11   0  144.29   33.70
   3 -11   2   74.19   22.90
   3 -11   2   45.40   15.40
   1 -11   4   16.80   26.00
   1 -11   4   38.70   18.90
   1 -11   4   -7.00   12.80
  -1  11   6  110.79   22.00
  -1 -11   6   99.69   19.90
  -1 -11   6    2.40   25.90
   3  11  -8  233.88   28.90
  -3  11   8  204.58   36.50
   3 -11  -8  218.58   33.00
  -3 -11   8  186.98   33.60
  -3 -11   8  153.18   44.00
   3 -11  -8  241.88   35.80
  -4  12  -1  167.18   41.30
   4 -12   1  152.08   24.20
   4 -12   1  222.68   40.20
   4 -12   1  166.78   31.20
   2 -12   3  724.93   82.29
   2 -12   3  623.74   62.79
   2 -12   3  560.54   55.79
   0 -12   5   73.19   20.00
  -2  12   7  208.28   33.80
   2  12  -7  212.98   26.10
  -2 -12   7  164.28   29.40
   2 -12  -7  163.98   28.90
   2 -12  -7  182.98   30.20
   3 -13   2   20.70   27.30
   3 -13   2   -8.10   13.70
   3 -13   2   29.30   24.90
   1 -13   4   38.90   25.30
   1 -13   4    5.70   21.40
   1 -13   4    7.80   15.40
  -1 -13   6   68.69   20.80
  -1 -13   6   39.90   31.10
  -1 -13   6   49.00   25.40
   2 -14   3   42.10   27.70
   2 -14   3   18.00   23.70
   2 -14   3    7.30   16.40
   0 -14   5  -11.70   23.20
   0 -14   5  -14.00   24.60
   0 -14   5   22.90   18.00
  -8   0   2  106.79   37.60
   8   0  -2  141.19   31.00
  -8   0   2  155.58   32.20
   8   0  -2  122.49   40.20
  -6   0   0   86.39   28.10
   6   0   0   61.09   21.10
  -6   0   0   65.69   22.70
  -4   0  -2  460.35   44.10
   4   0   2  405.16   44.60
  -4   0  -2  411.56   42.30
   4   0   2  447.36   42.00
  -4   0  -2  420.16   46.50
   2   0   4 8779.82  658.73
  -2   0  -4 8052.29  658.63
   2   0   4 8040.30  658.13
   0   0  -6   87.69   13.30
   0   0   6   86.79   13.80
  -2   0   8   37.70   14.80
   2   0  -8    7.10   13.70
  -2   0   8   18.60   19.00
  -4   0  10  128.09   23.40
  -4   0  10   99.19   29.10
   4   0 -10  146.89   24.10
  -4   0  10  142.99   37.10
   6   0 -12  368.56   45.30
  -6   0  12  267.07   44.50
  -6   0  12  342.07   63.69
   7   1  -1   19.90   30.40
  -7   1   1   -1.20   26.60
  -7   1   1   24.90   22.50
   7  -1  -1    0.10   29.60
  -7  -1   1  -15.20   19.10
  -7  -1   1   24.60   26.40
  -5   1  -1   27.50   22.80
   5   1   1   -9.30   14.50
  -5   1  -1   -7.00   15.60
  -5  -1  -1   11.80   16.50
   5  -1   1    8.60   22.40
  -5  -1  -1   -8.40   18.30
   5  -1   1    1.50   20.00
  -3   1  -3  175.78   23.80
  -3   1  -3  135.09   19.50
   3   1   3  216.78   21.10
  -3   1  -3  157.18   22.70
   3   1   3  209.48   19.90
   3   1   3  174.68   23.50
  -3  -1  -3  174.98   22.20
   3  -1   3  158.98   19.50
   3  -1   3  183.48   23.90
  -3  -1  -3  125.39   18.80
   3  -1   3  168.98   21.20
  -1   1  -5  278.47   24.60
   1   1   5  260.17   24.00
   1   1   5  220.88   24.50
   1  -1   5  256.57   28.50
  -1  -1  -5  204.08   24.00
   1  -1   5  271.47   24.80
   1  -1   5  248.88   25.80
  -1   1   7   89.29   13.80
   1   1  -7  107.69   15.20
  -1   1   7  117.19   17.60
  -1   1   7  116.99   22.20
  -1  -1   7   99.49   17.40
   1  -1  -7  115.99   17.00
   1  -1  -7   88.89   15.70
  -3   1   9   35.60   19.50
  -3   1   9    8.70   22.90
  -3  -1   9   24.90   17.90
  -3  -1   9   13.30   14.60
   3  -1  -9    6.40   15.70
  -3  -1   9  -38.60   24.50
   5   1 -11  299.97   38.10
  -5   1  11  252.47   39.30
  -5   1  11  248.68   48.80
  -5  -1  11  197.18   36.80
  -5  -1  11  317.57   40.40
  -5  -1  11  408.46   39.30
  -5  -1  11  278.57   52.79
   5  -1 -11  264.07   37.10
  -8   2   2   84.39   28.20
  -8   2   2   38.80   36.00
   8   2  -2  116.09   38.70
   8   2  -2   57.19   30.90
   8  -2  -2   76.29   40.80
  -8  -2   2   53.49   25.50
  -8  -2   2   72.09   34.90
   8  -2  -2   82.09   31.10
   6   2   0   14.60   18.90
  -6   2   0   21.40   20.60
  -6   2   0   -9.40   29.30
  -6  -2   0   42.20   25.00
   6  -2   0   41.10   28.40
   6  -2   0    7.10   18.30
  -6  -2   0   12.50   18.20
   4   2   2   -7.90   12.00
  -4   2  -2  -16.30   16.70
  -4   2  -2   19.70   13.80
   4   2   2  -10.20   17.00
  -4  -2  -2   -3.30   16.10
   4  -2   2   -6.60   17.80
  -4  -2  -2   -4.20   12.90
   4  -2   2  -10.90   12.70
  -2   2  -4  472.35   44.20
  -2   2  -4  498.25   47.60
   2  -2   4  484.55   48.30
   2  -2   4  480.35   45.20
   2  -2   4  535.15   45.00
   2  -2   4  487.55   42.70
  -2  -2  -4  522.95   42.60
   0   2  -6   -2.10    8.90
   0   2  -6   -2.20   15.40
   0   2   6   10.90   11.00
   0  -2  -6    1.40    9.20
   0  -2   6   10.20    9.90
  -2   2   8   -7.00   18.30
  -2   2   8   36.10   16.70
   2   2  -8   14.90   12.10
   2  -2  -8   15.20   13.30
  -2  -2   8   21.60   14.70
  -2  -2   8   13.50   19.40
   4   2 -10  225.38   29.20
  -4   2  10  188.08   42.90
  -4   2  10  159.78   31.20
  -4  -2  10  244.08   32.60
   4  -2 -10  213.68   30.90
  -4  -2  10  200.68   32.10
  -4  -2  10  229.88   28.70
  -4  -2  10  280.67   43.30
  -6   2  12  104.19   32.70
   6   2 -12  154.88   33.10
  -6   2  12  137.19   68.69
  -6  -2  12  196.38   35.20
  -6  -2  12   83.19   34.00
  -6  -2  12  208.58   52.79
   6  -2 -12   83.49   45.80
  -6  -2  12  123.79   34.90
  -7   3   1  -25.70   30.80
  -7   3   1   14.40   22.40
  -7  -3   1   19.10   28.70
  -7  -3   1   40.50   21.50
   7  -3  -1   37.80   23.40
   7  -3  -1   31.60   32.50
   5   3   1   20.40   15.50
  -5   3  -1   22.40   17.60
   5   3   1   32.50   20.90
  -5   3  -1   14.90   24.30
   5  -3   1    7.50   15.90
  -5  -3  -1   38.70   16.20
  -5  -3  -1   43.70   21.00
   5  -3   1   49.30   23.30
  -3   3  -3 3365.36  266.87
   3   3   3 3520.65  266.77
  -3   3  -3 3201.58  264.87
   3  -3   3 3073.29  264.87
   3  -3   3 3419.26  264.97
  -3  -3  -3 3253.37  264.07
   3  -3   3 3309.27  266.67
  -1   3  -5 3917.31  319.07
  -1   3  -5 4050.49  317.87
   1  -3   5 4046.50  319.17
   1  -3   5 3992.10  317.97
   1  -3   5 3928.11  318.47
   1   3  -7   72.89   12.90
  -1   3   7  100.99   17.00
  -1   3   7   56.59   19.90
   1  -3  -7   81.69   14.70
  -1  -3   7   67.89   15.10
  -3   3   9   32.00   25.80
  -3   3   9  -23.10   19.70
   3   3  -9   -1.60   14.00
   3  -3  -9    0.60   15.30
  -3  -3   9    0.00   28.10
   5   3 -11  370.76   47.40
  -5   3  11  309.87   45.70
  -5   3  11  352.56   47.30
  -5   3  11  355.46   54.59
   5  -3 -11  401.36   45.10
  -5  -3  11  470.65   76.89
  -5  -3  11  378.66   44.00
  -5  -3  11  441.26   48.30
  -8   4   2   31.60   38.80
  -8   4   2   40.50   27.40
   8   4  -2   39.50   36.90
   8   4  -2   61.09   26.70
  -8  -4   2   50.19   25.40
   8  -4  -2    3.60   29.10
  -8  -4   2   20.60   33.20
   8  -4  -2   45.80   41.40
   6   4   0    3.70   24.70
   6   4   0   40.50   16.50
  -6   4   0  -14.00   18.40
  -6   4   0   -7.90   27.20
   6  -4   0    0.60   19.50
  -6  -4   0    3.80   23.70
   6  -4   0   19.20   25.70
  -6  -4   0   -5.10   18.10
   4   4   2   52.79   18.30
  -4   4  -2   46.20   15.40
  -4   4  -2   38.40   21.50
   4  -4   2   47.10   21.20
  -4  -4  -2   39.50   13.40
   4  -4   2   51.69   14.60
  -4  -4  -2   47.00   16.10
   2  -4   4  613.44   52.69
   2  -4   4  608.84   58.89
   2  -4   4  650.23   54.99
   0   4  -6   51.99   11.10
   0   4   6   99.59   17.00
   0   4  -6   55.99   18.40
   0  -4   6   28.30   11.60
   0  -4  -6   33.50   10.60
   0  -4   6   50.49   16.90
  -2   4   8  -14.20   22.30
   2   4  -8   -6.20   10.70
  -2   4   8   -0.20   17.20
   2  -4  -8   20.30   13.60
  -2  -4   8   28.90   17.90
  -2  -4   8   31.20   17.40
  -4   4  10   39.40   25.50
  -4   4  10   23.30   32.40
   4   4 -10   60.89   20.30
   4  -4 -10   48.20   19.80
  -4  -4  10   52.39   37.80
  -4  -4  10   66.29   23.80
  -4  -4  10   37.90   19.90
  -7   5   1  -53.49   28.50
   7   5  -1   25.60   16.10
  -7   5   1  -33.80   21.70
   7   5  -1   30.10   29.20
   7  -5  -1   22.80   50.19
  -7  -5   1   -9.70   19.40
   7  -5  -1    5.60   22.90
   7  -5  -1   45.80   35.30
   5   5   1  -33.60   21.30
  -5   5  -1   -2.80   16.80
  -5   5  -1  -20.70   22.20
   5  -5   1   51.29   29.20
  -5  -5  -1   15.30   15.20
  -5  -5  -1  -17.00   19.70
   5  -5   1   10.00   16.80
   5  -5   1   -1.10   21.50
  -3   5  -3  180.98   24.10
  -3   5  -3  211.78   31.20
   3  -5   3  251.57   30.10
   3  -5   3  195.08   23.60
   3  -5   3  191.58   23.20
  -1   5  -5  480.45   41.70
   1  -5   5  458.15   42.20
   1  -5   5  470.95   46.90
   1  -5   5  456.55   49.99
   1  -5   5  494.75   44.00
   1   5  -7   -4.80    9.00
  -1   5   7   17.10   21.60
  -1   5   7  -11.40   12.20
  -1  -5   7   -0.30   14.70
   1  -5  -7   -7.60   11.30
  -1  -5   7  -10.80   10.70
   3   5  -9   31.20   15.70
  -3   5   9   50.89   30.60
  -3   5   9   65.99   22.50
  -3  -5   9   31.40   22.60
  -3  -5   9    1.60   30.80
   3  -5  -9   45.90   22.90
  -3  -5   9   46.30   20.70
   3  -5  -9   64.49   19.80
  -5   5  11  188.78   39.50
   5   5 -11  276.77   36.50
  -5   5  11  266.07   40.80
  -5   5  11  305.97   53.79
  -5  -5  11  268.77   39.90
   5  -5 -11  230.18   36.90
  -5  -5  11  330.07   54.79
  -8   6   2   58.39   40.70
  -8   6   2   89.99   30.50
   8   6  -2   64.49   24.70
   8  -6  -2  107.29   40.30
   8  -6  -2   73.39   34.70
  -8  -6   2   36.70   34.60
  -8  -6   2   61.39   25.90
  -6   6   0   24.50   21.60
  -6   6   0   46.30   30.20
   6  -6   0   47.30   48.40
  -6  -6   0   77.19   19.90
   6  -6   0   11.90   20.40
  -6  -6   0  105.79   26.80
   6  -6   0   24.20   33.30
  -4   6  -2  220.78   33.30
  -4   6  -2  177.28   25.50
   4  -6   2  169.68   31.10
   4  -6   2  189.48   42.70
   2  -6   4 4396.56  353.76
   2  -6   4 4356.06  357.36
   2  -6   4 4554.14  355.06
   0   6   6  101.09   17.80
   0   6  -6  142.79   16.30
   0   6  -6  141.99   22.70
   0  -6   6  141.89   23.00
   0  -6   6  129.39   18.00
  -2   6   8   16.90   24.00
   2   6  -8   16.80   11.10
  -2   6   8    6.10   17.50
   2  -6  -8   26.70   18.30
  -2  -6   8   11.90   15.90
   2  -6  -8   19.00   17.00
  -4   6  10    0.30   25.30
   4   6 -10  -29.60   14.40
  -4   6  10   84.39   39.90
  -4  -6  10   29.40   38.40
  -4  -6  10  110.09   25.70
  -4  -6  10   88.99   26.80
  -7   7   1   -0.30   23.10
  -7   7   1   21.70   32.30
  -7  -7   1  -23.60   19.30
   7  -7  -1   -1.20   24.40
   7  -7  -1   -5.20   30.30
   7  -7  -1   -0.40   34.00
  -7  -7   1  -32.10   26.30
  -5   7  -1   71.29   21.60
  -5   7  -1   76.19   31.50
   5  -7   1   82.29   34.80
   5  -7   1    2.90   29.20
   5  -7   1   18.90   18.50
  -5  -7  -1   38.90   20.60
  -3   7  -3   13.80   13.30
  -3   7  -3   29.40   22.30
   3  -7   3   12.40   13.50
   3  -7   3    8.30   10.20
   3  -7   3   26.40   20.10
  -1   7  -5  124.69   18.30
   1  -7   5  150.18   26.60
   1  -7   5  133.79   19.10
   1  -7   5  112.79   16.20
   1   7  -7   48.40   11.70
  -1   7   7   31.20   18.30
  -1  -7   7   58.09   20.60
   1  -7  -7   24.60   13.30
  -1  -7   7   51.19   15.00
  -3   7   9  -17.40   26.40
  -3   7   9    7.10   18.90
   3  -7  -9    5.50   18.50
  -3  -7   9   23.60   31.10
  -3  -7   9  -16.30   19.40
   5   7 -11   65.99   49.90
  -5   7  11  130.29   31.40
  -5   7  11  108.89   44.30
  -5  -7  11   72.79   38.60
  -5  -7  11  145.09   54.89
   5  -7 -11   62.29   31.10
   5  -7 -11   82.09   36.00
  -5  -7  11  103.59   31.60
  -6   8   0    4.60   32.70
  -6   8   0    0.30   21.20
  -6  -8   0    9.10   23.50
   6  -8   0    1.40   29.10
   6  -8   0   29.10   22.20
  -6  -8   0    1.00   16.50
   6  -8   0   59.79   34.60
  -4   8  -2   41.10   19.10
  -4   8  -2   41.80   32.70
   4  -8   2   45.30   16.40
   4  -8   2   41.00   20.20
   4  -8   2   12.60   24.90
   4  -8   2   51.99   30.00
   2  -8   4  362.86   35.10
   2  -8   4  332.07   40.00
   2  -8   4  439.66   51.79
   0   8  -6  104.79   14.40
   0  -8   6   55.09   27.30
   0  -8   6   64.39   16.10
  -2   8   8  -13.20   23.20
   2  -8  -8   -3.80   15.30
  -2  -8   8   -0.40   16.30
  -4   8  10  102.09   28.60
  -4   8  10  137.89   39.60
   4   8 -10  137.39   24.40
  -4  -8  10  174.58   31.50
   4  -8 -10  110.29   33.80
  -4  -8  10  112.59   33.30
  -4  -8  10   87.79   44.40
   4  -8 -10  164.28   30.20
  -7   9   1    1.40   23.60
  -7   9   1   -1.60   62.39
   7  -9  -1   42.50   59.99
  -7  -9   1   50.49   34.30
   7  -9  -1   27.80   29.80
  -7  -9   1   -9.90   18.90
  -5   9  -1   -5.90   20.80
  -5   9  -1   66.09   33.70
   5  -9   1   17.10   31.40
   5  -9   1   27.50   21.70
   5  -9   1  -26.50   25.30
   3  -9   3 1090.09   92.19
   3  -9   3 1102.19  101.49
   3  -9   3 1112.99   95.79
   1  -9   5 1584.34  131.09
   1  -9   5 1476.25  123.69
   1  -9   5 1469.15  125.69
  -1   9   7    7.30   18.70
   1  -9  -7   21.10   16.20
  -1  -9   7   26.00   15.10
  -3   9   9   19.30   28.40
  -3   9   9  -18.50   16.60
   3   9  -9   -2.10   15.30
   3  -9  -9   -5.80   24.80
   3  -9  -9    0.70   19.90
  -3  -9   9  -33.20   21.20
  -3  -9   9   10.30   21.10
  -3  -9   9  -23.70   36.40
  -6  10   0   20.80   45.90
  -6  10   0   16.90   23.60
   6 -10   0  -32.80   22.10
   6 -10   0   52.79   56.39
   6 -10   0   27.40   34.60
  -6 -10   0  -20.50   21.30
  -4  10  -2   15.90   32.60
  -4  10  -2  102.49   24.10
   4 -10   2   45.50   32.30
   4 -10   2   50.09   16.90
   4 -10   2   57.39   28.20
   4 -10   2   72.59   23.40
   2 -10   4  109.59   28.30
   2 -10   4  176.88   29.80
   2 -10   4  119.59   18.10
   0 -10   6    1.00   14.30
   0 -10   6   -4.30   26.20
   2  10  -8    3.90   13.80
  -2  10   8   -8.30   22.60
   2 -10  -8   29.30   17.80
   2 -10  -8    9.10   15.40
  -2 -10   8   -9.10   17.70
  -2 -10   8  -24.30   25.20
  -5  11  -1   58.49   22.00
  -5  11  -1   29.60   67.29
   5 -11   1   38.10   35.10
   5 -11   1   39.30   24.90
   5 -11   1   45.90   29.50
   5 -11   1   27.90   18.40
   3 -11   3  101.49   17.90
   3 -11   3  126.39   25.50
   1 -11   5  287.47   32.50
   1 -11   5  233.78   33.10
   1  11  -7   16.80   13.80
  -1  11   7   17.50   20.70
  -1 -11   7   18.50   16.10
  -1 -11   7  -41.50   25.90
   1 -11  -7   16.80   17.60
   3  11  -9   -3.90   19.80
  -3  11   9  -35.10   26.60
  -3 -11   9  -17.20   37.20
   3 -11  -9   43.70   23.50
   3 -11  -9    2.10   26.40
  -3 -11   9   66.89   26.60
   4 -12   2   49.50   17.30
   4 -12   2   54.49   29.20
   4 -12   2   46.70   32.30
   2 -12   4 1224.58  106.89
   2 -12   4 1334.47  121.49
   2 -12   4 1291.87  111.79
   0 -12   6   66.09   28.00
   0 -12   6   27.40   17.10
   0 -12   6   41.50   23.00
  -2  12   8    8.70   24.80
   2  12  -8    8.10   17.80
   2 -12  -8    3.20   22.40
  -2 -12   8    6.60   21.30
   3 -13   3    1.70   25.20
   3 -13   3   62.99   30.40
   3 -13   3   -5.90   13.70
   1 -13   5   -4.00   15.10
   1 -13   5   12.70   21.70
   1 -13   5   -4.70   23.80
  -1 -13   7    0.80   32.70
  -1 -13   7    2.30   17.80
  -1 -13   7   23.00   25.30
   8   0  -1  106.49   33.10
   8   0  -1  144.59   42.40
  -8   0   1  125.19   28.70
  -6   0  -1  387.66   46.50
  -6   0  -1  551.24   58.49
   6   0   1  476.65   49.90
   6   0   1  483.45   58.09
  -4   0  -3  154.18   21.00
  -4   0  -3  171.38   25.60
   4   0   3  191.68   22.50
  -4   0  -3  150.88   24.80
  -2   0  -5 4907.81  380.46
   2   0   5 4729.13  380.16
   2   0   5 4741.23  378.76
  -2   0  -5 4658.43  378.86
   2   0   5 4771.82  379.46
   0   0  -7  715.33   63.39
   0   0   7  790.22   63.79
  -2   0   9 1168.58   98.19
  -2   0   9 1142.19  101.99
   2   0  -9 1157.98   96.99
  -4   0  11    4.80   21.80
  -4   0  11  -18.90   30.00
   4   0 -11   23.70   20.10
  -4   0  11   60.09   20.00
  -7   1   0   44.40   22.80
  -7   1   0   51.89   35.50
   7   1   0   96.19   33.90
   7  -1   0   90.69   34.10
  -7  -1   0   30.10   22.90
  -7  -1   0   42.10   28.40
  -5   1  -2  466.95   43.70
  -5   1  -2  380.66   49.90
   5  -1   2  364.66   49.20
  -5  -1  -2  449.16   44.10
  -5  -1  -2  384.76   43.80
   5  -1   2  360.06   42.70
  -5  -1  -2  468.05   48.70
   3   1   4   25.20   15.50
  -3   1  -4   62.69   12.60
  -3   1  -4   91.79   18.60
  -3  -1  -4   27.50   15.90
  -3  -1  -4   34.30   17.60
   3  -1   4   74.19   13.50
   1   1   6  211.38   23.20
  -1   1  -6  196.08   25.10
   1   1   6  224.58   26.10
  -1   1  -6  217.08   24.50
  -1  -1  -6  173.78   20.30
   1  -1   6  244.28   24.50
   1  -1   6  203.78   23.30
  -1   1   8   66.59   16.10
  -1   1   8   92.79   21.00
   1   1  -8   75.79   14.10
  -1  -1   8   55.49   15.30
   1  -1  -8   80.59   14.40
  -3   1  10   72.89   21.70
  -3   1  10   25.90   26.70
  -3   1  10   -1.90   21.50
   3   1 -10   61.99   17.60
  -3  -1  10   29.40   18.20
  -3  -1  10   26.10   28.50
  -3  -1  10   28.40   20.70
   3  -1 -10   48.80   18.80
  -5   1  12  117.19   30.70
  -5   1  12  108.59   41.30
  -5   1  12   86.59   26.90
   5   1 -12  161.58   28.90
  -5  -1  12   88.19   29.10
  -5  -1  12  119.69   42.10
   5  -1 -12   81.79   23.80
  -5  -1  12  126.79   28.60
  -8   2   1  146.69   31.60
   8   2  -1  111.79   33.90
   8   2  -1  172.08   39.80
  -8   2   1  140.29   42.70
  -8  -2   1  144.39   28.00
   8  -2  -1  118.49   39.90
   8  -2  -1   72.19   29.30
  -8  -2   1  155.18   37.30
  -6   2  -1  178.18   26.70
   6   2   1  140.29   26.00
   6   2   1  159.78   33.10
  -6   2  -1  212.88   36.70
  -6  -2  -1  183.08   32.50
   6  -2   1  157.58   33.60
  -6  -2  -1  156.18   27.00
   4   2   3  151.28   18.40
   4   2   3  112.99   22.40
  -4   2  -3  124.59   19.50
  -4   2  -3  172.18   26.00
  -4  -2  -3   97.99   19.80
   4  -2   3  150.58   24.90
  -4  -2  -3   94.49   17.20
   4  -2   3  134.79   19.50
  -4  -2  -3   99.69   20.90
  -2   2  -5  266.17   34.60
  -2   2  -5  262.87   27.60
   2   2   5  224.48   29.90
   2   2   5  277.57   26.40
   2  -2   5  312.17   29.30
   2  -2   5  288.57   29.20
   2  -2   5  281.07   27.10
   2  -2   5  358.16   33.10
  -2  -2  -5  215.18   24.90
   0   2   7   87.79   15.50
   0   2  -7  106.79   14.50
   0  -2  -7   84.09   14.50
   0  -2   7  114.19   15.40
   0  -2   7  121.09   20.10
  -2   2   9  138.59   53.79
  -2   2   9  189.78   27.80
   2   2  -9  237.08   25.80
  -2  -2   9  225.48   27.60
   2  -2  -9  228.68   26.00
  -2  -2   9  185.88   32.10
  -4   2  11    6.20   23.10
  -4   2  11   -3.50   30.90
  -4  -2  11    5.80   23.20
  -4  -2  11   22.40   23.00
   4  -2 -11   42.50   20.40
  -4  -2  11   24.90   19.80
  -4  -2  11   79.69   37.70
   7   3   0   74.89   30.10
  -7   3   0  149.69   35.00
  -7   3   0  134.39   26.30
   7  -3   0   64.99   19.00
  -7  -3   0  109.49   22.90
   7  -3   0   84.69   32.30
  -7  -3   0   35.50   27.30
  -5   3  -2  930.31   82.99
   5   3   2  926.71   79.39
  -5   3  -2  848.02   86.29
   5   3   2  988.70   83.79
   5  -3   2  883.11   80.59
  -5  -3  -2  878.51   81.09
  -5  -3  -2 1028.80   85.69
   5  -3   2  898.41   85.49
  -3   3  -4  959.80   76.49
  -3   3  -4  978.00   79.89
   3   3   4  829.02   76.09
  -3  -3  -4  857.91   74.99
   3  -3   4  856.01   78.99
   3  -3   4  952.00   76.09
  -3  -3  -4  871.31   73.69
   3  -3   4  915.01   73.99
  -1   3  -6 2386.86  182.58
  -1  -3  -6 2061.09  181.68
   1  -3   6 2303.67  183.18
   1  -3   6 2357.56  184.18
  -1   3   8  406.46   46.40
   1   3  -8  435.46   40.80
  -1   3   8  364.16   43.00
   1  -3  -8  487.35   41.10
  -1  -3   8  460.35   42.20
  -3   3  10  497.95   57.19
   3   3 -10  432.26   48.80
  -3   3  10  470.45   53.59
  -3   3  10  439.26   47.00
  -3  -3  10  455.25   50.69
   3  -3 -10  506.85   49.60
  -3  -3  10  547.15   63.19
  -3  -3  10  507.95   52.19
   5   3 -12  162.68   30.20
  -5   3  12  109.79   31.50
  -5   3  12  157.98   64.89
  -5   3  12  116.29   31.80
  -5  -3  12  119.69   32.20
  -5  -3  12  203.28   50.39
  -5  -3  12  157.18   33.30
   5  -3 -12  174.68   29.60
  -8   4   1   15.90   23.30
  -8   4   1   47.20   37.20
   8   4  -1   46.50   26.40
   8   4  -1    9.30   33.20
  -8  -4   1   -0.50   29.20
   8  -4  -1   31.10   31.00
   8  -4  -1   42.50   38.70
  -8  -4   1   38.70   23.50
   6   4   1   35.60   17.90
  -6   4  -1   38.70   29.90
   6   4   1   71.29   26.70
  -6   4  -1   75.49   22.60
  -6  -4  -1   36.10   18.40
  -6  -4  -1   14.00   26.50
   6  -4   1   56.39   28.00
   6  -4   1   23.70   20.10
  -4   4  -3  145.49   21.90
  -4   4  -3  147.89   26.70
   4   4   3  154.28   22.90
  -4  -4  -3  120.39   18.40
  -4  -4  -3  111.19   19.20
   4  -4   3  153.68   17.90
   4  -4   3  164.48   21.70
   4  -4   3  186.08   28.30
   2  -4   5  199.18   22.40
   2  -4   5  225.38   28.00
   2  -4   5  173.48   22.00
   0   4  -7   -5.40    9.10
   0   4   7    9.20   15.50
   0  -4   7   -3.80   15.10
   0  -4  -7    9.30    9.40
   0  -4   7  -11.80   10.30
  -2   4   9  130.69   30.20
   2   4  -9  123.99   18.10
  -2   4   9   86.69   24.00
  -2  -4   9  141.39   22.90
   2  -4  -9   97.99   20.50
  -4   4  11   11.50   25.10
  -4   4  11   59.59   34.10
   4   4 -11   -5.60   18.30
  -4   4  11   82.89   24.30
  -4  -4  11   50.89   37.30
   4  -4 -11   46.70   22.40
  -4  -4  11    5.10   20.90
  -4  -4  11   24.40   21.10
  -4  -4  11   33.40   23.00
  -7   5   0  144.59   38.30
  -7   5   0  145.69   29.30
   7   5   0   73.59   52.09
   7  -5   0  180.38   40.10
  -7  -5   0   98.59   24.30
  -7  -5   0   60.69   29.30
   7  -5   0  148.19   29.40
  -5   5  -2  154.48   25.30
   5   5   2  179.28   28.20
  -5   5  -2  191.98   34.70
  -5  -5  -2  154.08   26.10
  -5  -5  -2   88.59   21.10
   5  -5   2  166.78   24.60
   5  -5   2  134.89   35.00
   5  -5   2  176.48   33.30
  -3   5  -4   -4.50   19.30
  -3   5  -4  -16.50   11.50
   3  -5   4   -6.40   18.40
   3  -5   4   21.30   14.10
   3  -5   4   -0.80    8.90
  -1   5  -6  218.38   27.10
  -1   5  -6  229.08   23.80
   1  -5   6  201.38   23.50
   1  -5   6  196.68   30.50
   1  -5   6  226.38   24.90
  -1   5   8  236.08   25.40
   1   5  -8  219.08   23.80
  -1   5   8  245.88   32.90
  -1  -5   8  184.98   24.80
   1  -5  -8  206.18   24.10
  -3   5  10   98.69   34.10
   3   5 -10   80.09   23.20
  -3   5  10   14.10   23.50
  -3  -5  10   18.90   20.80
   3  -5 -10   59.79   18.70
  -3  -5  10   30.60   33.90
  -5   5  12  102.09   44.50
  -5   5  12   58.69   30.50
   5   5 -12   86.09   28.50
  -5   5  12   50.99   32.60
  -5  -5  12  100.89   56.69
  -5  -5  12   46.50   31.30
  -5  -5  12   59.19   29.90
   8   6  -1  105.59   24.80
  -8   6   1  103.69   29.70
   8   6  -1   29.00   31.80
  -8   6   1   31.00   37.40
   8  -6  -1   39.70   38.40
  -8  -6   1   86.99   25.50
   8  -6  -1  147.19   39.30
  -8  -6   1   58.09   33.10
  -6   6  -1  339.27   48.20
  -6   6  -1  301.87   37.40
   6   6   1  256.17   38.70
   6  -6   1  205.88   40.60
  -6  -6  -1  236.98   31.70
   6  -6   1  393.16   49.90
  -6  -6  -1  268.67   36.30
  -4   6  -3  140.99   22.30
  -4   6  -3   91.39   28.50
   4  -6   3  105.09   20.90
   4  -6   3  101.19   27.90
   4  -6   3  109.69   17.40
   2  -6   5 2538.05  208.48
   2  -6   5 2637.24  204.28
   2  -6   5 2439.66  205.48
   0   6   7  300.17   38.50
   0   6  -7  398.66   35.20
   0  -6   7  402.66   37.80
  -2   6   9  693.33   58.59
  -2   6   9  591.14   65.39
   2   6  -9  559.54   54.59
   2  -6  -9  651.53   56.09
  -2  -6   9  634.44   59.89
  -2  -6   9  518.05   57.99
  -4   6  11  -23.60   35.50
  -4   6  11  -19.60   24.40
  -4  -6  11   -7.10   23.10
  -4  -6  11  -49.60   36.10
  -4  -6  11  -21.10   25.20
   4  -6 -11   10.90   20.10
  -7   7   0   -9.70   21.80
  -7   7   0   31.00   33.20
  -7  -7   0    1.20   19.00
   7  -7   0   18.30   30.70
   7  -7   0   24.00   34.30
  -7  -7   0  -21.10   23.20
   7  -7   0   -5.40   33.90
  -5   7  -2  161.58   24.80
  -5   7  -2   97.59   31.50
   5  -7   2   95.99   22.50
   5  -7   2   88.19   33.60
   5  -7   2   51.79   37.40
  -5  -7  -2   90.09   20.50
   3  -7   4   -9.10   20.40
  -1   7  -6   44.40   11.60
   1  -7   6   28.70   12.30
   1  -7   6   37.10   24.00
   1  -7   6   43.60   15.30
  -1   7   8    1.10   19.70
   1   7  -8    1.90   10.60
  -1  -7   8   22.00   14.40
   1  -7  -8   13.40   13.20
  -3   7  10   36.70   21.20
   3   7 -10   20.40   10.70
  -3  -7  10   41.20   21.80
   3  -7 -10   15.90   19.50
  -3  -7  10   92.79   26.70
  -3  -7  10    0.50   31.70
  -6   8  -1  126.09   28.70
  -6   8  -1  123.19   38.90
  -6  -8  -1   60.49   23.50
   6  -8   1   89.69   32.90
   6  -8   1   92.29   26.80
   6  -8   1  111.09   38.50
  -4   8  -3   49.99   29.10
   4  -8   3  -45.90   28.10
   4  -8   3    6.40   12.90
   4  -8   3   13.30   24.50
   4  -8   3  -15.60   17.10
   2  -8   5  131.49   17.90
   2  -8   5   59.49   33.40
   0   8  -7  259.77   29.10
   0  -8   7  211.98   26.70
  -2   8   9  101.19   27.40
  -2  -8   9   91.09   22.10
  -4   8  11  -24.50   34.40
  -4   8  11  -24.50   20.90
   4   8 -11   -1.30   20.80
  -4  -8  11    6.20   30.30
  -4  -8  11   13.30   40.80
  -4  -8  11    3.80   24.40
   4  -8 -11  -11.40   23.40
  -5   9  -2  389.96   46.60
  -5   9  -2  416.86   57.89
   5  -9   2  427.96   56.09
   5  -9   2  440.26   49.00
   5  -9   2  395.56   54.79
   5  -9   2  448.96   47.20
   3  -9   4  313.17   43.30
   3  -9   4  326.97   34.80
   3  -9   4  357.86   37.80
   1  -9   6 1093.49   90.89
   1  -9   6  987.60   96.79
   1  -9   6 1024.10   87.59
  -1   9   8  131.59   24.10
  -1  -9   8  167.88   23.50
  -3   9  10  141.49   35.40
   3   9 -10  132.89   23.50
  -3   9  10  132.39   24.10
  -3  -9  10  172.28   34.50
  -3  -9  10  136.39   28.00
   3  -9 -10  100.99   28.10
   3  -9 -10  120.09   25.20
  -3  -9  10  125.39   41.40
  -6  10  -1  -25.30   23.00
  -6  10  -1  -15.40   34.20
   6 -10   1   -5.40   19.00
   6 -10   1  -13.90   23.60
   6 -10   1   23.80   32.00
   6 -10   1   14.20   34.30
   4 -10   3   30.70   15.30
   4 -10   3    4.30   27.90
   4 -10   3   33.00   32.70
   4 -10   3   73.49   23.50
   2 -10   5   76.29   27.00
   2 -10   5   84.09   21.40
   2 -10   5   63.29   15.50
   0 -10   7   24.50   15.60
   0 -10   7   54.19   29.80
   0 -10   7  -13.50   16.10
   2  10  -9   78.39   32.70
  -2  10   9    9.60   23.10
   2 -10  -9   62.59   20.90
  -2 -10   9   46.70   21.10
  -5  11  -2  -25.70   80.79
  -5  11  -2   45.00   22.30
   5 -11   2  -18.90   22.30
   5 -11   2  133.09   43.30
   5 -11   2   26.80   18.00
   3 -11   4  -15.30   19.40
   3 -11   4    6.70   13.10
   1 -11   6  131.29   21.10
   1 -11   6  150.58   27.10
  -1 -11   8  365.06   54.89
   4 -12   3    9.10   14.90
   4 -12   3    9.60   30.40
   4 -12   3   40.60   26.20
   4 -12   3   33.90   43.10
   2 -12   5  802.52   77.49
   2 -12   5  666.13   65.29
   2 -12   5  749.23   72.89
   0 -12   7  145.79   30.10
   0 -12   7  106.09   23.10
   0 -12   7  181.48   38.60
   3 -13   4   -2.80   28.70
   3 -13   4   -9.50   15.70
   3 -13   4  -41.60   38.70
   3 -13   4  -10.20   27.10
   1 -13   6  -12.80   16.50
   1 -13   6   -1.40   26.20
   1 -13   6   12.80   24.20
  -8   0   0  -10.30   31.60
   8   0   0   35.50   58.79
  -8   0   0   16.00   23.00
   8   0   0   -2.50   28.40
  -6   0  -2  972.70   96.89
   6   0   2 1049.79  100.39
   6   0   2 1125.59   95.39
  -6   0  -2 1163.48   95.89
  -6   0  -2 1186.08  100.99
  -4   0  -4 1397.06  117.69
   4   0   4 1548.25  118.39
  -4   0  -4 1423.56  119.39
  -4   0  -4 1409.86  119.69
   4   0   4 1400.66  115.79
   2   0   6  291.27   36.90
   2   0   6  344.07   30.80
  -2   0  -6  325.97   31.20
   2   0   6  370.76   33.30
   0   0   8  145.49   18.30
   0   0  -8  130.09   17.50
   2   0 -10 1878.71  153.58
  -2   0  10 1860.01  154.28
  -4   0  12   70.39   34.70
  -4   0  12   78.99   23.20
  -4   0  12   67.79   26.80
   4   0 -12  138.49   29.10
  -7   1  -1    5.30   18.80
  -7   1  -1   29.10   29.80
   7   1   1   67.79   31.40
  -7  -1  -1   36.40   28.20
  -7  -1  -1   19.30   23.70
  -7  -1  -1   38.40   21.30
   7  -1   1   20.60   35.70
  -5   1  -3  415.96   54.89
  -5   1  -3  474.05   54.89
   5   1   3  565.34   48.60
   5   1   3  505.95   55.09
   5  -1   3  438.16   54.99
  -5  -1  -3  577.54   68.09
   5  -1   3  500.95   49.50
  -5  -1  -3  488.75   52.69
  -5  -1  -3  485.25   49.50
  -3   1  -5   23.80   11.20
   3   1   5   44.50   15.10
   3   1   5   15.10    7.40
   3   1   5   30.70   11.80
   3  -1   5   55.59   15.40
   3  -1   5   23.00   11.60
  -3  -1  -5   24.70   16.10
   3  -1   5   38.20    9.00
   3  -1   5   26.20   15.80
  -3  -1  -5   18.70   10.50
  -1   1  -7  129.09   15.30
   1   1   7  105.29   14.90
  -1   1  -7  105.19   20.20
   1  -1   7  131.29   18.90
  -1  -1  -7   88.09   13.90
   1  -1   7  137.89   15.80
  -1   1   9  104.49   24.70
  -1   1   9  100.09   18.80
   1   1  -9   70.69   15.60
   1  -1  -9   88.59   18.10
   1  -1  -9  118.69   17.40
  -1  -1   9   92.59   17.50
  -3   1  11  282.87   34.80
   3   1 -11  222.18   30.60
  -3   1  11  294.97   42.40
  -3  -1  11  257.47   42.20
  -3  -1  11  170.58   47.80
   3  -1 -11  264.87   31.40
  -3  -1  11  230.38   29.50
  -5   1  13    5.90   76.89
  -5   1  13    6.20   31.40
  -5   1  13   61.99   27.70
   5   1 -13   17.30   24.70
  -5  -1  13    0.50   25.70
   5  -1 -13   13.10   24.50
  -5  -1  13   41.30   25.10
  -5  -1  13    2.00   40.10
  -8   2   0   18.70   22.90
  -8   2   0   75.19   38.40
   8   2   0    2.70   38.10
   8  -2   0   46.30   28.70
  -8  -2   0   -6.50   30.40
   8  -2   0   94.19   39.70
  -8  -2   0   34.20   25.00
   6   2   2  291.77   39.40
  -6   2  -2  230.38   32.50
  -6   2  -2  202.48   40.30
   6   2   2  229.58   29.80
  -6  -2  -2  306.47   37.00
  -6  -2  -2  261.17   31.30
   6  -2   2  229.98   39.40
  -4   2  -4  431.86   44.20
   4   2   4  375.76   36.80
   4   2   4  343.87   37.00
  -4   2  -4  366.46   38.80
   4   2   4  396.46   42.00
   4  -2   4  408.86   39.50
   4  -2   4  360.76   43.30
  -4  -2  -4  347.97   39.60
   4  -2   4  368.86   34.20
  -4  -2  -4  398.36   36.70
  -4  -2  -4  312.37   42.20
  -2   2  -6   19.50   17.90
   2   2   6   14.60   13.30
  -2   2  -6   27.20    9.60
   2   2   6    7.70    7.50
   2   2   6   11.70    9.50
  -2  -2  -6   14.20    7.50
   2  -2   6   27.60   16.90
   2  -2   6   31.00   10.10
   2  -2   6   27.80   11.50
   2  -2   6   15.10   13.10
   0   2   8    3.40   12.50
   0   2  -8   28.00   11.10
   0  -2   8   10.00   11.20
   0  -2   8   28.60   16.20
   0  -2  -8   13.10   10.70
   2   2 -10  544.85   48.50
  -2   2  10  498.05   56.79
  -2   2  10  557.04   52.49
   2  -2 -10  411.86   48.40
  -2  -2  10  418.56   57.09
  -2  -2  10  498.25   50.99
  -4   2  12    5.20   23.20
   4   2 -12   40.00   20.50
  -4   2  12  -54.09   16.30
  -4   2  12   38.20   34.10
  -4  -2  12   10.70   20.70
   4  -2 -12    5.00   20.30
  -4  -2  12   43.10   24.40
  -4  -2  12   32.90   35.70
   7   3   1   25.60   28.90
  -7   3  -1   82.09   34.00
  -7   3  -1   36.80   23.00
  -7  -3  -1   35.90   28.20
   7  -3   1   61.49   19.70
   7  -3   1   43.70   32.80
  -7  -3  -1   33.90   21.20
   5   3   3 2442.76  198.78
  -5   3  -3 2190.98  200.58
  -5   3  -3 2407.96  197.28
   5   3   3 2546.25  195.18
   5  -3   3 2422.56  196.88
  -5  -3  -3 2401.66  195.98
  -5  -3  -3 2446.16  197.78
   5  -3   3 2419.26  200.48
   3   3   5  -19.30   12.50
  -3   3  -5    2.80   10.40
   3  -3   5   18.00    8.10
   3  -3   5   22.20   17.40
   3  -3   5   29.00   12.30
   3  -3   5   20.80   15.50
  -3  -3  -5    1.10    8.40
  -1   3  -7  154.28   17.80
   1  -3   7  162.98   19.30
  -1  -3  -7  137.89   16.70
   1  -3   7  199.38   23.60
   1  -3   7  147.79   18.90
  -1   3   9  628.44   66.69
  -1   3   9  756.12   64.49
   1   3  -9  668.93   61.39
  -1  -3   9  736.63   63.29
   1  -3  -9  739.63   61.89
  -3   3  11  712.03   86.19
   3   3 -11  846.92   77.79
  -3   3  11  916.61   81.69
   3  -3 -11  809.82   77.19
  -3  -3  11  927.91   75.89
  -3  -3  11  892.91   80.39
  -3  -3  11  911.41   81.29
  -3  -3  11  897.81   90.59
  -5   3  13   21.60   28.70
  -5   3  13    8.90   38.20
   5   3 -13   -4.50   25.00
  -5  -3  13    7.50   39.60
   5  -3 -13   17.00   25.60
  -5  -3  13  -17.40   26.70
  -5  -3  13  -15.80   25.00
   8   4   0  -44.60   32.30
   8   4   0    0.40   44.10
  -8   4   0   -8.30   23.40
  -8   4   0    7.20   36.40
   8  -4   0   35.50   30.70
  -8  -4   0   32.80   33.10
  -8  -4   0   15.70   24.20
   8  -4   0  -20.30   33.90
   6   4   2   85.59   20.00
   6   4   2   80.39   31.10
  -6   4  -2  116.59   25.70
  -6   4  -2  121.99   34.70
   6  -4   2  129.09   30.20
  -6  -4  -2  187.68   30.00
   6  -4   2  141.79   25.90
  -6  -4  -2  145.69   24.00
  -4   4  -4  255.57   34.00
  -4   4  -4  260.87   28.00
   4   4   4  201.98   26.90
   4  -4   4  214.58   24.60
   4  -4   4  248.98   27.10
   4  -4   4  208.48   31.40
  -4  -4  -4  220.68   27.70
  -4  -4  -4  158.68   27.90
  -2   4  -6   36.70   18.00
  -2   4  -6   12.40   10.00
   2  -4   6   27.60   18.70
   2  -4   6    5.70   11.70
   2  -4   6   -5.10    9.70
   0   4   8  158.08   28.20
   0   4  -8  125.59   17.20
   0   4  -8   99.79   24.10
   0  -4   8  108.09   18.20
   0  -4  -8  135.59   16.80
  -2   4  10  352.56   39.10
  -2   4  10  393.56   46.40
   2   4 -10  354.96   37.50
  -2  -4  10  337.47   37.90
   2  -4 -10  288.47   35.30
   4   4 -12  -29.30   19.10
  -4   4  12   -1.30   37.20
  -4   4  12  -11.60   28.00
  -4  -4  12  -13.90   19.60
   4  -4 -12  -24.70   19.20
  -4  -4  12   24.70   23.40
  -4  -4  12   28.50   38.50
  -4  -4  12  -27.60   25.40
  -7   5  -1  114.59   26.10
  -7   5  -1   56.09   34.00
   7   5   1  147.39   33.10
  -7  -5  -1   86.79   21.90
   7  -5   1   23.20   32.10
   7  -5   1   84.49   26.00
  -7  -5  -1  100.79   30.00
  -5   5  -3  512.35   48.70
   5   5   3  349.07   46.60
  -5   5  -3  448.56   56.39
  -5  -5  -3  390.66   44.10
   5  -5   3  426.06   54.99
   5  -5   3  393.76   46.80
  -5  -5  -3  451.15   44.60
  -3   5  -5  152.48   26.30
   3  -5   5  152.48   17.60
   3  -5   5  182.88   35.50
   3  -5   5  140.39   25.90
  -1   5  -7   32.60   10.40
  -1   5  -7   35.00   18.00
   1   5   7   28.40   14.30
   1  -5   7   15.00   11.80
   1  -5   7   27.00   12.20
   1  -5   7    9.80   21.30
  -1   5   9   87.49   27.40
  -1   5   9  123.09   28.50
   1   5  -9  109.09   17.00
   1  -5  -9  111.09   17.50
  -1  -5   9  102.59   24.30
  -3   5  11  223.78   42.90
   3   5 -11  176.58   26.70
  -3   5  11  184.78   32.00
  -3  -5  11  225.78   32.90
  -3  -5  11  213.98   45.00
   3  -5 -11  218.98   29.00
  -8   6   0  -10.60   36.30
   8   6   0  -43.10   29.10
   8   6   0    3.10   36.70
  -8   6   0   11.40   25.10
   8  -6   0   23.00   38.20
   8  -6   0   36.40   76.99
  -8  -6   0    9.90   20.70
  -8  -6   0    9.50   28.00
  -6   6  -2  683.43   70.79
   6   6   2  667.93   70.19
  -6   6  -2  764.62   81.49
  -6  -6  -2  848.32   68.89
   6  -6   2  649.43   76.49
   6  -6   2  643.74   69.19
  -4   6  -4  852.01   78.99
   4  -6   4  841.42   78.19
   4  -6   4  730.53   72.29
   2  -6   6  288.07   37.00
   2  -6   6  274.77   34.40
   2  -6   6  332.47   31.70
   0   6  -8  119.29   25.50
   0   6   8  136.09   23.30
   0   6  -8  101.39   16.70
   0  -6   8  117.99   23.90
   0  -6   8  133.29   27.90
  -2   6  10  943.41   91.09
  -2   6  10 1030.10   84.29
   2   6 -10  927.71   88.29
   2  -6 -10  903.11   82.89
  -2  -6  10  968.50   85.29
  -4   6  12   63.29   28.60
   4   6 -12   59.19   23.40
  -4   6  12   59.09   40.60
  -4  -6  12   33.00   29.90
   4  -6 -12   72.69   26.30
  -4  -6  12   96.39   29.00
  -4  -6  12   90.19   45.10
  -7   7  -1   16.80   23.70
  -7   7  -1   15.50   37.50
   7  -7   1    7.20   35.80
   7  -7   1    6.40   32.50
  -7  -7  -1   -6.50   23.60
  -7  -7  -1  -21.90   17.80
   7  -7   1  -19.50   29.10
  -5   7  -3  152.78   37.30
   5  -7   3  169.78   39.00
   5  -7   3  169.38   26.90
   5  -7   3  226.18   37.50
   3  -7   5   -7.60   13.90
   3  -7   5    0.70   10.20
   3  -7   5    2.70   20.90
  -1   7  -7   79.59   14.70
  -1   7  -7  120.99   24.30
   1  -7   7   42.70   22.50
   1  -7   7   77.29   27.70
   1  -7   7   72.99   16.00
   1  -7   7  103.89   19.40
   1   7  -9  -11.20   11.90
  -1   7   9   15.40   23.90
  -1  -7   9    7.40   15.30
   1  -7  -9   19.50   13.90
   3   7 -11   63.39   22.10
  -3   7  11   86.59   23.90
  -3   7  11  139.39   40.10
  -3  -7  11   83.99   31.00
   3  -7 -11   59.49   21.40
  -3  -7  11  111.79   38.60
  -3  -7  11   64.79   24.30
  -6   8  -2  129.19   41.90
  -6   8  -2  191.78   31.80
   6  -8   2  112.59   38.70
   6  -8   2  206.68   33.20
  -6  -8  -2  211.28   28.40
   6  -8   2  163.38   26.30
   6  -8   2  140.19   34.80
   4  -8   4  263.47   34.60
   4  -8   4  267.87   33.00
   4  -8   4  342.27   46.70
   4  -8   4  324.57   44.60
   2  -8   6   29.70   31.50
   2  -8   6   45.50   22.30
   2  -8   6   63.49   18.20
   2  -8   6   45.90   13.90
   0   8  -8    8.10   11.40
   0  -8   8    1.90   14.50
  -2   8  10  161.38   33.10
   2  -8 -10  172.18   23.80
  -2  -8  10  214.48   29.80
  -5   9  -3  973.90   87.69
  -5   9  -3  827.22   96.29
   5  -9   3 1051.09   97.09
   5  -9   3  990.10   93.89
   5  -9   3  969.90   84.19
   5  -9   3  896.61   88.59
   3  -9   5   -8.20   17.30
   3  -9   5   -5.50   11.40
   3  -9   5   32.10   24.70
   1  -9   7  132.19   32.70
   1  -9   7   76.29   18.60
   1  -9   7  124.69   23.30
  -1   9   9  269.97   38.70
  -1  -9   9  260.87   31.70
  -3   9  11  279.87   44.60
  -3   9  11  214.28   31.50
   3   9 -11  351.06   36.30
   3  -9 -11  233.28   33.00
  -3  -9  11  211.08   48.60
  -3  -9  11  346.47   40.00
  -3  -9  11  233.18   43.40
  -6  10  -2   11.60   23.10
  -6  10  -2  118.19   45.50
   6 -10   2   18.50   18.80
   6 -10   2  -25.70   29.10
   6 -10   2   48.60   37.10
   6 -10   2   27.30   60.29
   4 -10   4   73.29   31.70
   4 -10   4   39.80   15.50
   4 -10   4   81.19   35.00
   4 -10   4  112.79   31.00
   2 -10   6   38.10   24.70
   2 -10   6   20.20   13.60
   2 -10   6    7.80   17.70
   0 -10   8   65.09   21.50
   0 -10   8   64.59   33.20
   0 -10   8   57.19   18.90
   2  10 -10   42.80   19.30
  -2  10  10   69.19   25.70
   2 -10 -10   61.69   18.90
  -2 -10  10   77.89   23.70
   5 -11   3  252.07   51.09
   5 -11   3   66.19   27.60
   5 -11   3  121.99   41.50
   5 -11   3  136.09   23.40
   3 -11   5   87.69   26.20
   3 -11   5   98.19   18.80
   1 -11   7   22.60   21.40
   1 -11   7   10.20   15.20
   1  11  -9   61.89   19.10
  -1 -11   9   77.89   20.70
  -1 -11   9  103.29   32.90
  -1 -11   9   68.79   36.50
   4 -12   4  274.67   38.00
   4 -12   4  242.08   45.30
   4 -12   4  309.47   49.10
   4 -12   4  216.08   29.50
   2 -12   6   66.29   29.70
   2 -12   6   42.30   16.80
   2 -12   6   46.70   38.50
   0 -12   8   26.90   19.00
   0 -12   8   80.59   37.50
   0 -12   8   71.99   37.10
   3 -13   5  -15.60   31.80
   1 -13   7    7.60   30.00
   1 -13   7   25.70   19.20
   1 -13   7   24.20   26.40
   8   0   1  381.96   56.99
  -8   0  -1  361.86   45.70
   8   0   1  397.26   49.60
  -8   0  -1  459.45   57.49
  -6   0  -3  288.57   40.30
  -6   0  -3  260.27   35.30
   6   0   3  305.67   42.10
   6   0   3  350.86   36.20
   4   0   5 1042.60   86.79
  -4   0  -5  993.40   88.89
   4   0   5 1157.38   89.69
  -4   0  -5 1092.39   91.19
  -4   0  -5 1041.80   91.99
  -2   0  -7  175.28   18.70
   2   0   7  140.59   26.40
   2   0   7  157.08   22.30
   2   0   7  179.98   19.60
   2   0   7  130.49   16.80
   0   0   9  188.38   21.40
   0   0  -9  134.89   19.50
  -2   0  11  743.33   80.89
  -2   0  11  847.52   75.49
   2   0 -11  936.91   89.29
  -4   0  13   83.09   27.50
   4   0 -13   38.80   19.90
  -4   0  13   42.60   23.40
  -4   0  13   51.59   35.50
   7   1   2  -10.40   16.30
  -7   1  -2   54.69   30.10
  -7   1  -2   18.30   21.00
  -7  -1  -2   12.50   27.20
   7  -1   2   -4.70   18.50
  -7  -1  -2   12.00   19.80
   7  -1   2   21.80   30.30
   5   1   4  385.46   34.80
  -5   1  -4  356.36   41.80
   5   1   4  388.16   47.30
   5   1   4  423.06   41.40
  -5   1  -4  355.36   47.40
   5  -1   4  375.16   35.80
   5  -1   4  391.16   45.60
   5  -1   4  364.76   41.60
  -5  -1  -4  340.77   45.50
  -5  -1  -4  406.46   48.90
   3   1   6   99.99   13.60
   3   1   6   92.79   16.20
  -3   1  -6  149.39   23.30
   3   1   6  108.69   19.50
   3  -1   6  146.89   20.80
  -3  -1  -6  122.79   20.80
   3  -1   6  131.09   15.00
   3  -1   6  120.09   17.60
  -1   1  -8  616.54   54.89
   1   1   8  600.14   54.29
  -1  -1  -8  703.43   55.19
   1  -1   8  627.04   55.29
  -1   1  10   28.80   22.70
   1   1 -10   27.60   14.70
  -1   1  10   25.00   16.90
   1  -1 -10   31.00   14.00
  -1  -1  10    8.40   15.00
   3   1 -12  143.39   25.20
  -3   1  12  162.78   30.20
  -3   1  12  170.98   37.80
  -3  -1  12  153.08   28.40
  -3  -1  12  153.08   24.20
   3  -1 -12  114.29   24.50
  -3  -1  12  158.68   37.70
   8   2   1   18.40   42.40
   8   2   1  -19.10   39.00
  -8   2  -1   42.30   34.90
  -8   2  -1   17.10   23.30
   8  -2   1   -2.60   28.90
  -8  -2  -1    2.50   30.90
   8  -2   1   66.29   37.20
  -8  -2  -1   12.10   23.00
  -6   2  -3  150.98   26.20
   6   2   3  130.89   24.30
   6   2   3  168.18   33.00
  -6   2  -3  231.18   37.50
   6  -2   3  240.08   57.79
  -6  -2  -3  121.79   29.00
  -6  -2  -3  114.89   30.00
  -6  -2  -3  164.18   24.40
   4   2   5  304.47   32.10
  -4   2  -5  284.77   33.40
  -4   2  -5  309.77   36.80
  -4   2  -5  285.77   34.80
   4   2   5  355.46   38.40
   4  -2   5  267.07   28.20
   4  -2   5  303.67   35.90
   4  -2   5  324.37   34.50
  -4  -2  -5  170.98   39.20
   4  -2   5  272.17   32.90
  -4  -2  -5  276.17   30.50
  -2   2  -7  449.16   42.80
   2   2   7  421.46   41.10
   2   2   7  520.55   46.50
   2   2   7  530.85   42.70
  -2   2  -7  493.25   49.00
   2  -2   7  505.85   43.10
   2  -2   7  494.45   44.90
   2  -2   7  459.45   50.29
  -2  -2  -7  475.25   41.70
   0   2  -9  421.56   43.70
   0   2   9  527.35   45.40
   0   2   9  549.85   49.30
   0  -2   9  425.86   47.40
   0  -2  -9  508.25   44.20
   0  -2   9  425.86   44.80
   2   2 -11  124.99   20.70
  -2   2  11  118.79   26.10
  -2   2  11  135.19   32.70
   2  -2 -11   84.99   20.00
  -2  -2  11  112.39   23.80
  -2  -2  11  113.19   35.00
  -4   2  13   42.40   27.20
   4   2 -13   41.40   22.60
  -4   2  13   78.19   58.99
  -4   2  13   50.49   23.90
  -4  -2  13   76.79   39.60
   4  -2 -13   67.19   29.50
  -4  -2  13   77.29   26.60
  -7   3  -2   87.99   24.20
  -7   3  -2  103.19   35.00
   7   3   2   37.00   30.50
  -7  -3  -2   57.89   27.10
   7  -3   2   71.19   35.00
  -7  -3  -2  154.68   36.90
  -7  -3  -2   81.19   23.50
  -5   3  -4 1234.68  104.79
   5  -3   4 1256.87  104.09
   5  -3   4 1294.07  109.19
  -5  -3  -4 1041.80  103.89
  -5  -3  -4 1288.17  104.69
   5  -3   4 1238.38  101.09
   3   3   6  151.88   23.70
  -3   3  -6  208.18   29.10
   3  -3   6  215.88   22.60
  -1   3  -8  376.26   34.80
  -1  -3  -8  346.07   33.40
   1  -3   8  325.57   35.80
   1  -3   8  340.27   42.30
   1  -3   8  436.96   48.10
  -1   3  10  241.98   29.90
  -1   3  10  267.87   34.90
   1   3 -10  193.08   24.80
   1  -3 -10  190.88   25.00
  -1  -3  10  207.88   27.20
  -3   3  12  415.06   47.90
   3   3 -12  450.85   47.40
  -3   3  12  455.35   58.19
  -3   3  12  361.66   44.30
  -3  -3  12  464.55   48.60
  -3  -3  12  416.86   44.50
   3  -3 -12  373.36   47.70
  -3  -3  12  507.55   58.59
   8   4   1    1.90   43.60
  -8   4  -1   16.80   35.60
  -8   4  -1   26.20   23.70
   8   4   1   -6.50   61.79
  -8  -4  -1   30.40   22.70
  -8  -4  -1  -11.50   30.40
   8  -4   1   15.20   29.80
   8  -4   1   23.60   35.10
  -6   4  -3  125.59   26.40
   6   4   3  161.28   31.40
  -6   4  -3  124.09   35.40
   6  -4   3  140.79   33.00
  -6  -4  -3   78.49   27.20
  -6  -4  -3  129.79   27.40
  -6  -4  -3  124.29   23.30
  -4   4  -5  103.49   23.90
  -4   4  -5  173.68   29.20
   4   4   5   93.29   21.40
   4  -4   5  108.69   22.80
   4  -4   5  144.99   27.40
   4  -4   5   91.39   19.10
   4  -4   5   99.79   15.10
   2   4   7  126.39   18.90
  -2   4  -7  131.59   25.50
  -2   4  -7  180.28   19.20
   2  -4   7  162.18   18.70
   2  -4   7  119.89   26.40
   2  -4   7  157.98   25.90
   2  -4   7  141.89   23.00
   0   4   9  406.56   41.10
   0   4   9  291.77   37.00
   0   4  -9  295.07   41.20
   0   4  -9  351.16   47.30
   0  -4   9  327.47   41.10
   0  -4   9  405.36   37.30
   0  -4  -9  317.17   34.30
  -2   4  11  112.09   26.50
   2   4 -11   84.69   19.70
  -2   4  11  139.19   34.00
  -2  -4  11  159.18   34.20
  -2  -4  11   90.89   23.70
   2  -4 -11  117.49   21.60
  -4   4  13    0.40   36.90
   4   4 -13   14.20   22.40
  -4   4  13   15.50   28.70
  -4   4  13   -8.60   24.30
  -4  -4  13    3.30   24.00
   4  -4 -13   17.00   21.50
  -4  -4  13  -36.40   39.00
   7   5   2   44.20   29.30
  -7   5  -2  -10.70   32.80
  -7   5  -2   37.60   23.10
   7  -5   2    6.60   29.60
  -7  -5  -2   -9.60   19.10
   7  -5   2  -15.50   22.80
  -7  -5  -2   48.00   27.70
  -5   5  -4  330.77   34.40
   5   5   4  214.78   33.20
  -5   5  -4  293.97   40.50
   5  -5   4  346.37   42.80
   5  -5   4  266.77   31.00
   5  -5   4  235.78   30.90
  -5  -5  -4  196.68   29.10
  -3   5  -6  248.18   35.00
   3  -5   6  273.67   36.40
   3  -5   6  312.27   31.50
   3  -5   6  254.77   28.70
  -1   5  -8  610.94   52.19
   1   5   8  593.44   54.29
   1  -5   8  533.15   55.69
   1  -5   8  584.04   53.19
   1  -5   8  542.95   62.09
   1  -5   8  603.24   53.39
   1   5 -10   14.60   12.90
  -1   5  10   27.30   26.10
  -1   5  10   24.80   19.80
   1  -5 -10    6.20   29.50
  -1  -5  10    5.00   16.10
  -3   5  12  184.58   41.50
   3   5 -12   95.99   24.00
  -3   5  12   85.09   28.40
  -3   5  12  113.69   25.00
   3  -5 -12  149.09   24.90
  -3  -5  12  104.69   32.10
  -3  -5  12  234.68   58.99
  -3  -5  12  168.38   29.60
   6   6   3   80.19   26.40
  -6   6  -3  164.38   38.10
  -6   6  -3  170.58   27.50
   6  -6   3  112.09   32.60
   6  -6   3  130.49   20.90
  -6  -6  -3   96.19   23.50
   6  -6   3  111.39   27.00
  -4   6  -5  723.43   62.29
   4  -6   5  619.14   62.29
   4  -6   5  650.93   69.09
   4  -6   5  657.13   58.19
  -2   6  -7  177.58   21.60
  -2   6  -7  169.28   28.10
   2  -6   7  154.78   20.50
   2  -6   7  163.28   23.70
   2  -6   7  190.08   31.70
   0   6  -9   76.89   15.80
   0   6   9   70.39   23.90
   0   6  -9   96.79   25.70
   0  -6  -9   74.59   13.80
   0  -6   9   78.39   17.90
  -2   6  11  549.45   72.19
  -2   6  11  509.35   50.69
   2   6 -11  476.55   46.80
  -2  -6  11  490.75   52.29
   2  -6 -11  363.76   46.60
  -7   7  -2  -52.09   20.50
  -7   7  -2  -30.10   34.20
   7  -7   2   24.00   26.50
   7  -7   2   33.90   37.30
   7  -7   2  -15.30   31.30
  -7  -7  -2  -33.10   17.90
  -7  -7  -2  -27.20   27.30
  -5   7  -4  188.58   37.50
  -5   7  -4  175.18   27.70
   5  -7   4  163.48   22.20
   5  -7   4  164.18   34.60
   5  -7   4  121.99   39.00
   3  -7   6    5.10   16.00
   3  -7   6    2.90   21.00
   3  -7   6    5.40   10.80
  -1   7  -8  361.56   39.40
   1  -7   8  402.96   43.60
   1  -7   8  398.96   41.90
   1  -7   8  432.96   49.99
  -1   7  10  -34.20   24.10
   1   7 -10  -16.50   12.20
   1  -7 -10    7.80   13.00
  -1  -7  10  -18.80   17.70
  -3   7  12   42.50   23.60
   3   7 -12   27.10   20.20
  -3   7  12   69.69   37.40
  -3  -7  12   44.00   24.80
  -3  -7  12  119.39   41.50
   3  -7 -12   37.60   20.90
  -3  -7  12   31.60   32.00
  -6   8  -3  109.49   26.80
  -6   8  -3   95.39   40.90
   6  -8   3   44.00   36.60
   6  -8   3  131.99   21.50
   6  -8   3   68.49   35.70
   6  -8   3   39.10   25.90
   4  -8   5  218.98   36.40
   4  -8   5  174.68   28.40
   4  -8   5  204.88   40.70
   4  -8   5  220.38   24.60
   2  -8   7  382.76   42.30
   2  -8   7  502.45   55.09
   2  -8   7  371.56   40.40
   0   8  -9  173.38   22.60
   0  -8   9  177.18   25.60
  -2   8  11   26.60   28.50
   2   8 -11   29.70   33.10
   2  -8 -11   42.80   18.10
  -2  -8  11   60.99   22.00
  -5   9  -4  535.85   55.49
  -5   9  -4  407.26   60.19
   5  -9   4  532.15   49.80
   5  -9   4  497.05   57.89
   5  -9   4  438.66   61.59
   5  -9   4  525.85   63.49
   3  -9   6  199.18   24.60
   3  -9   6  218.98   37.90
   3  -9   6  210.88   30.60
   1  -9   8  190.18   28.00
   1  -9   8  191.88   38.50
   1  -9   8  175.18   25.80
  -1   9  10   36.80   23.10
   1   9 -10   71.09   17.00
  -1  -9  10   95.89   27.70
  -1  -9  10   59.49   19.90
  -6  10  -3   40.10   23.30
  -6  10  -3   38.20   40.60
   6 -10   3   29.40   38.40
   6 -10   3   53.99   29.50
   6 -10   3   45.20   19.70
   4 -10   5   -1.40   34.50
   4 -10   5   28.10   20.80
   4 -10   5    5.80   14.10
   4 -10   5   12.10   29.30
   2 -10   7   26.10   21.30
   2 -10   7   -3.10   28.70
   2 -10   7  -17.80   13.00
   0  10  -9   69.89   19.50
   0 -10   9  136.39   22.40
   2  10 -11   30.10   30.30
  -2  10  11   40.60   27.40
  -2 -10  11   25.20   22.90
   5 -11   4  159.38   54.69
   5 -11   4  192.48   58.29
   5 -11   4   70.89   40.60
   5 -11   4   90.69   20.50
   3 -11   6  106.69   27.10
   3 -11   6  173.48   22.70
   1 -11   8  246.38   34.80
   1 -11   8  215.18   29.30
   1  11 -10   16.60   35.40
  -1 -11  10  -17.80   32.40
  -1 -11  10   -5.90   18.50
  -1 -11  10   -1.80   36.50
   4 -12   5  185.48   27.10
   4 -12   5  177.38   41.80
   4 -12   5  232.48   38.50
   4 -12   5  219.18   53.59
   2 -12   7   43.60   32.50
   2 -12   7   97.79   19.30
   2 -12   7   69.29   27.30
   0 -12   9   15.50   26.90
   0 -12   9   10.70   35.30
   0 -12   9    1.30   18.70
  -8   0  -2  954.90   91.59
  -8   0  -2 1179.68  102.39
   8   0   2  917.21   92.59
   8   0   2  853.81  100.29
   6   0   4   65.29   21.80
   6   0   4  108.39   15.70
  -6   0  -4   87.59   21.50
  -6   0  -4   87.29   28.70
   4   0   6  -23.70   14.00
   4   0   6  -13.30   17.20
   4   0   6  -14.80    7.70
  -4   0  -6  -18.50   11.50
   2   0   8  653.83   58.19
  -2   0  -8  684.33   56.89
   2   0   8  651.63   56.39
   2   0   8  639.04   63.49
   0   0 -10  602.84   51.59
   0   0  10  520.75   52.99
   2   0 -12   83.09   19.40
  -2   0  12   37.40   28.70
  -2   0  12   58.79   21.50
  -4   0  14    7.20   36.50
  -4   0  14   42.30   28.30
   4   0 -14   17.30   23.70
  -4   0  14  -13.10   24.40
  -7   1  -3  -36.80   26.60
  -7   1  -3    4.60   19.80
   7   1   3  -53.39   17.40
  -7   1  -3  -13.00   24.50
   7   1   3   36.70   30.90
   7  -1   3   34.60   31.50
  -7  -1  -3    7.40   27.40
  -7  -1  -3   -0.60   20.00
  -7  -1  -3  -12.80   25.30
   7  -1   3   62.89   22.10
  -5   1  -5  185.68   23.10
  -5   1  -5  198.38   31.00
   5   1   5   86.69   25.70
   5   1   5  164.28   23.50
   5   1   5  116.39   15.90
  -5  -1  -5  115.69   29.40
   5  -1   5  121.69   16.50
  -5  -1  -5  144.19   26.00
  -5  -1  -5  161.78   21.90
   5  -1   5  147.49   22.90
   5  -1   5  196.78   29.40
   3   1   7   22.50    9.40
   3   1   7   -4.60   11.20
   3   1   7   18.70   15.10
   3  -1   7    6.30   14.40
  -3  -1  -7    1.70   18.60
   3  -1   7   16.50   10.00
   3  -1   7   41.00   16.60
   3  -1   7   16.30   17.10
   1   1   9  814.42   72.69
  -1   1  -9  844.02   73.09
  -1  -1  -9  893.41   73.09
   1  -1   9  895.01   73.09
   1   1 -11   80.29   18.10
  -1   1  11  100.59   21.90
  -1   1  11  155.08   30.10
   1  -1 -11  102.39   19.00
  -1  -1  11  108.39   21.80
  -3   1  13   29.00   32.30
  -3   1  13  -22.40   15.60
  -3   1  13  -16.10   28.50
   3  -1 -13   10.30   18.90
  -3  -1  13   23.10   18.90
  -3  -1  13  -25.00   31.30
  -3  -1  13  -14.40   21.80
  -8   2  -2   71.39   36.30
   8   2   2   40.50   37.00
   8   2   2  128.59   34.20
  -8   2  -2  133.49   27.10
  -8  -2  -2   80.09   24.80
  -8  -2  -2   70.19   35.60
   8  -2   2   74.29   32.70
   8  -2   2  122.19   40.30
  -6   2  -4   27.30   19.40
   6   2   4    0.40   18.10
   6   2   4   32.30   27.00
   6   2   4   -6.80    9.70
  -6   2  -4   37.40   27.60
   6  -2   4    1.20   12.10
  -6  -2  -4   38.80   26.00
  -6  -2  -4   20.40   17.80
  -6  -2  -4   29.40   23.90
   6  -2   4   -6.90   24.20
   4   2   6   57.19   16.50
  -4   2  -6   48.00   14.20
   4   2   6   56.39   20.00
   4   2   6    7.40   15.50
   4  -2   6   58.29   16.30
   4  -2   6   57.79   11.00
  -4  -2  -6   66.29   13.50
   4  -2   6   36.30   20.80
   4  -2   6   36.70   18.30
   2   2   8  285.27   35.90
  -2   2  -8  241.48   29.00
   2   2   8  232.98   28.60
   2   2   8  212.08   27.20
  -2   2  -8  345.27   38.40
   2  -2   8  264.47   32.00
   2  -2   8  335.97   36.60
  -2  -2  -8  254.17   27.20
   2  -2   8  304.47   32.40
   2  -2   8  292.77   29.40
   0   2 -10  668.43   57.49
   0   2  10  668.33   58.99
   0  -2  10  594.54   57.89
   0  -2 -10  633.14   57.19
  -2   2  12  -17.00   22.30
  -2   2  12   -3.10   27.40
   2   2 -12  -17.90   14.40
  -2  -2  12   10.20   19.60
  -2  -2  12    4.90   27.60
   2  -2 -12   -0.50   16.10
  -4   2  14  -25.40   35.20
   4   2 -14   36.00   24.80
  -4   2  14   -1.40   27.60
  -4  -2  14   20.60   36.80
  -4  -2  14  -15.80   21.70
   4  -2 -14   13.00   21.90
  -4  -2  14   15.40   26.50
  -7   3  -3  650.53   75.09
   7   3   3  647.34   77.69
  -7   3  -3  571.94   63.59
  -7  -3  -3  559.54   60.09
   7  -3   3  528.45   72.29
  -7  -3  -3  641.04   66.69
  -5   3  -5    0.00   25.50
   5   3   5  -10.10   21.90
  -5   3  -5  -23.50   15.20
   5   3   5    2.50   15.20
   5  -3   5  -10.50   22.70
  -5  -3  -5   -3.00   23.60
  -5  -3  -5    4.20   20.40
   5  -3   5    8.00   10.30
  -5  -3  -5   13.10   12.90
   3   3   7   50.69   16.60
   3  -3   7   90.59   19.90
   3  -3   7   60.79   15.60
   3  -3   7   78.29   13.70
   1   3   9 1636.24  132.59
  -1   3  -9 1694.33  133.39
   1   3   9 1583.14  132.89
  -1  -3  -9 1735.83  132.79
   1  -3   9 1502.75  135.29
   1  -3   9 1661.03  133.99
   1  -3   9 1592.94  133.79
   1   3 -11    7.70   13.40
  -1   3  11   -3.40   20.60
  -1   3  11   28.40   24.90
   1  -3 -11   -6.50   14.10
  -1  -3  11   -8.30   16.40
   3   3 -13    8.70   19.60
  -3   3  13   25.50   25.90
  -3   3  13   -1.70   33.50
   3  -3 -13   19.00   18.20
  -3  -3  13   -1.40   33.10
  -3  -3  13  -19.00   20.80
  -3  -3  13   -5.00   18.50
  -8   4  -2   61.59   40.80
   8   4   2   36.50   33.40
   8   4   2    5.40   27.90
  -8   4  -2   38.80   24.50
   8  -4   2    3.30   37.20
  -8  -4  -2   18.70   28.10
  -8  -4  -2   38.60   23.30
   8  -4   2   62.79   38.30
  -8  -4  -2   15.90   31.60
  -6   4  -4   48.80   22.50
  -6   4  -4   43.60   30.60
   6   4   4    2.70   25.90
   6  -4   4   41.80   14.50
   6  -4   4   39.00   30.80
  -6  -4  -4   48.10   24.00
  -6  -4  -4   43.80   26.40
  -6  -4  -4   54.09   18.90
  -4   4  -6   19.20   13.80
  -4   4  -6   25.20   24.20
   4   4   6    3.20   17.00
   4  -4   6   18.00   22.10
   4  -4   6   13.40   10.30
   4  -4   6   -3.50   19.40
  -4  -4  -6   42.60   22.40
   4  -4   6   10.40   14.20
   2   4   8  121.99   20.70
  -2   4  -8  161.98   19.20
  -2   4  -8  101.79   27.00
   2  -4   8  124.79   21.00
   2  -4   8  142.99   19.70
   2  -4   8  185.58   29.30
   0   4  10  419.06   50.79
   0   4 -10  400.26   43.40
   0  -4 -10  448.86   42.30
   0  -4  10  455.65   45.30
   0  -4  10  458.25   49.20
  -2   4  12   -2.80   27.60
  -2   4  12   -3.10   23.00
   2   4 -12    3.10   21.40
   2  -4 -12   11.90   16.00
  -2  -4  12    7.20   27.70
  -2  -4  12  -15.90   17.90
   7   5   3   -3.40   27.60
  -7   5  -3  -11.40   33.60
  -7   5  -3   23.20   23.10
   7  -5   3    5.50   15.30
  -7  -5  -3   21.40   25.00
  -7  -5  -3   -0.40   18.50
   7  -5   3   -4.60   39.80
   7  -5   3    1.90   27.80
  -5   5  -5   50.39   19.60
  -5   5  -5   42.90   29.30
   5   5   5   49.30   22.30
  -5  -5  -5   47.70   26.10
   5  -5   5   62.39   27.50
   5  -5   5   83.49   21.30
   5  -5   5   51.79   13.30
  -3   5  -7   98.89   26.00
   3  -5   7   80.59   23.50
   3  -5   7   98.19   15.30
   3  -5   7   63.09   18.10
   3  -5   7   63.79   21.20
   1   5   9  577.14   61.69
  -1   5  -9  678.03   58.19
   1  -5   9  639.64   63.59
   1  -5   9  696.83   70.09
   1  -5   9  633.74   60.19
  -1  -5  -9  702.43   56.29
   1  -5   9  649.34   59.89
   1   5 -11  208.38   25.50
  -1   5  11  185.58   27.80
  -1   5  11  242.98   38.90
   1  -5 -11  177.78   24.20
  -1  -5  11  240.68   29.50
  -3   5  13   14.80   24.80
  -3   5  13   36.70   23.60
   3   5 -13   -9.50   20.70
  -3   5  13    0.70   35.00
  -3  -5  13   -5.30   21.60
   3  -5 -13   -4.10   19.60
  -3  -5  13    3.30   36.10
  -6   6  -4   28.90   35.30
  -6   6  -4   46.90   23.10
   6   6   4   12.60   22.90
   6  -6   4   32.10   14.90
  -6  -6  -4   -4.20   18.90
   6  -6   4   70.09   34.10
   6  -6   4    7.90   21.60
   4  -6   6  -21.30   22.70
   4  -6   6   -1.20   10.80
   4  -6   6  -23.10   15.20
  -2   6  -8  534.25   48.60
   2  -6   8  463.15   52.99
   2  -6   8  522.85   60.49
   2  -6   8  514.55   48.10
   2  -6   8  497.35   50.89
   0   6 -10  516.85   47.00
   0   6  10  411.26   53.49
   0  -6  10  555.44   49.80
   0  -6 -10  461.65   44.50
  -2   6  12   22.00   31.70
  -2   6  12   26.40   20.50
   2   6 -12   35.90   17.80
  -2  -6  12   79.29   24.10
  -2  -6  12   34.60   26.90
   2  -6 -12   13.90   18.00
  -7   7  -3  -25.50   37.10
  -7   7  -3  -34.70   22.20
   7  -7   3   -3.60   16.90
  -7  -7  -3  -17.00   23.00
   7  -7   3  -16.80   27.00
   7  -7   3  -26.10   31.40
  -5   7  -5   23.30   31.20
  -5   7  -5   83.59   21.60
   5  -7   5   68.29   15.80
   5  -7   5   48.70   21.40
   5  -7   5   19.50   27.20
  -5  -7  -5   57.69   26.40
   3  -7   7   -2.50   21.40
   3  -7   7   26.10   18.00
   3  -7   7    9.80   12.40
   3  -7   7    8.00   20.30
  -1   7  -9  285.67   35.40
  -1   7  -9  339.67   41.40
   1  -7   9  301.27   35.90
   1  -7   9  311.77   45.90
   1  -7   9  320.37   34.60
   1  -7   9  356.76   44.70
  -1   7  11   -9.20   26.90
   1   7 -11   12.20   14.70
   1  -7 -11    4.90   13.20
  -1  -7  11   36.50   19.80
  -1  -7  11   54.89   25.20
  -3   7  13   -4.70   23.70
  -3   7  13   -9.10   37.50
  -3  -7  13   11.20   24.30
   3  -7 -13   10.10   20.20
  -3  -7  13   42.40   39.60
  -6   8  -4   -1.00   35.00
  -6   8  -4    3.60   20.60
   6  -8   4  -11.80   15.00
   6  -8   4    1.80   31.00
   6  -8   4  -24.80   45.30
   4  -8   6   32.50   13.20
   4  -8   6   48.60   28.90
   4  -8   6    5.00   17.90
   2  -8   8  216.58   31.40
   2  -8   8  263.77   31.20
   2  -8   8  268.87   40.10
   0   8 -10  295.37   36.70
   0  -8  10  349.17   40.00
   2   8 -12   -1.80   17.40
  -2   8  12   35.80   31.60
   2  -8 -12   10.50   17.00
  -2  -8  12   29.10   22.10
  -2  -8  12    0.80   29.00
  -5  -9  -5  -13.30   26.20
   5  -9   5  -11.10   27.70
   5  -9   5  -26.90   36.10
   5  -9   5   -5.10   21.50
   5  -9   5   -0.10   13.50
   3  -9   7   42.90   21.30
   3  -9   7   28.70   27.30
   3  -9   7   27.30   14.80
  -1   9  -9  704.33   67.39
   1  -9   9  685.13   73.09
   1  -9   9  794.22   68.19
   1  -9   9  765.32   82.59
  -1   9  11   -0.10   23.60
   1   9 -11    9.50   16.50
   1  -9 -11   11.10   13.80
  -1  -9  11   -9.50   26.90
  -1  -9  11   -6.00   19.60
   4 -10   6  -22.00   29.70
   4 -10   6   29.50   36.80
   4 -10   6    6.50   14.70
   4 -10   6   33.40   22.00
   2 -10   8   33.40   21.60
   2 -10   8   28.60   15.50
   2 -10   8    6.50   27.50
   0  10 -10   79.09   19.70
   0 -10  10   14.90   19.60
   0 -10  10   74.89   21.00
   3 -11   7   10.50   21.20
   3 -11   7   71.69   17.60
   1 -11   9  288.17   32.10
   1 -11   9  161.58   63.89
   1 -11   9  210.58   34.00
   2 -12   8  183.08   37.80
   2 -12   8  207.58   28.80
   2 -12   8  274.67   44.10
   8   0   3  554.94   70.39
  -8   0  -3  627.64   65.59
  -8   0  -3  781.32   82.59
  -8   0  -3  556.64   68.29
   8   0   3  573.04   69.09
  -6   0  -5  345.57   37.70
  -6   0  -5  274.87   41.40
   6   0   5  356.36   33.30
   4   0   7  787.22   67.09
  -4   0  -7  736.13   71.19
   4   0   7  739.93   63.59
   4   0   7  752.42   70.69
   2   0   9  125.09   17.40
   2   0   9  143.39   27.50
   2   0   9  136.79   20.00
  -2   0  -9  139.39   17.80
   0   0 -11  834.12   68.59
   0   0  11  712.23   69.09
   2   0 -13   10.90   17.30
  -2   0  13   66.59   32.60
  -2   0  13   11.80   20.00
  -7   1  -4   29.00   20.60
  -7   1  -4   63.19   32.00
   7   1   4   39.20   13.50
  -7   1  -4   42.80   26.20
   7   1   4  -16.60   30.30
   7   1   4   61.79   21.50
   7  -1   4  -16.50   28.80
   7  -1   4  -27.30   21.60
  -7  -1  -4    4.20   29.10
   7  -1   4   19.40   13.60
  -7  -1  -4   -2.70   18.60
   5   1   6    9.60   16.50
   5   1   6    0.00   21.80
  -5   1  -6   43.70   16.10
  -5   1  -6   15.70   24.10
   5   1   6   16.40    9.50
   5  -1   6    5.60   10.20
  -5  -1  -6   44.80   22.80
  -5  -1  -6   31.30   15.30
   5  -1   6   20.30   17.20
  -5  -1  -6   92.99   24.30
   5  -1   6   59.49   23.00
   3   1   8   40.30   18.00
   3   1   8   37.50   10.60
   3   1   8   66.29   14.60
  -3   1  -8   68.49   23.20
   3  -1   8   36.10   19.00
   3  -1   8   14.40   20.80
   3  -1   8   34.70   11.80
   3  -1   8   41.90   15.20
   1   1  10  231.18   29.90
  -1   1 -10  342.67   34.00
   1   1  10  275.77   30.60
   1  -1  10  285.67   33.00
  -1  -1 -10  283.67   33.30
   1  -1  10  378.86   35.00
  -1   1  12  128.79   23.70
   1   1 -12   98.89   20.50
  -1   1  12  108.39   30.60
   1  -1 -12  112.59   20.70
  -1  -1  12   99.79   21.90
  -1  -1  12   63.49   26.50
  -3   1  14   20.20   21.60
  -3   1  14   62.59   34.40
  -3   1  14   47.50   27.60
   3   1 -14   42.20   20.00
  -3  -1  14   35.30   22.40
   3  -1 -14   84.39   31.50
  -3  -1  14   51.19   37.90
  -3  -1  14   68.99   26.20
  -8   2  -3   61.59   24.70
   8   2   3   35.00   36.40
  -8   2  -3   30.20   40.90
   8   2   3   10.20   28.70
  -8  -2  -3   51.79   24.10
   8  -2   3   -8.50   37.00
  -8  -2  -3   82.49   34.70
   8  -2   3   18.80   30.60
   6   2   5    6.40    9.90
   6   2   5   33.70   19.80
  -6   2  -5  -13.00   25.60
  -6   2  -5    9.50   17.80
   6   2   5   30.60   27.70
   6  -2   5   16.50   11.40
  -6  -2  -5    7.10   15.90
   6  -2   5   -7.60   27.80
  -6  -2  -5   42.00   25.30
   4   2   7   69.69   16.90
   4  -2   7   73.29   23.70
   4  -2   7   50.19   16.60
   4  -2   7   68.89   13.70
   2   2   9   20.60   21.30
   2   2   9   53.79   13.80
   2   2   9   31.70   15.20
  -2   2  -9   59.79   13.90
   2  -2   9   66.99   17.00
   2  -2   9   43.20   14.00
   2  -2   9   88.39   25.70
  -2  -2  -9   45.10   12.00
   0   2 -11  234.38   34.80
   0   2 -11  264.27   39.30
   0   2  11  293.57   31.20
   0   2  11  256.67   34.70
   0  -2 -11  217.88   27.90
   0  -2  11  245.18   29.50
  -2   2  13  125.49   36.20
   2   2 -13   81.69   20.60
  -2   2  13   96.29   27.50
  -2  -2  13   51.79   33.00
   2  -2 -13   98.09   21.90
  -2  -2  13  103.89   23.50
   7   3   4  583.44   66.99
   7   3   4  490.15   48.70
  -7   3  -4  664.73   75.89
  -7   3  -4  492.45   59.99
   7  -3   4  698.03   67.89
  -7  -3  -4  503.45   57.69
  -7  -3  -4  635.84   65.19
   7  -3   4  514.55   51.29
  -5   3  -6  365.96   46.90
   5   3   6  413.56   50.39
  -5   3  -6  486.75   46.60
  -5   3  -6  443.26   56.19
   5  -3   6  437.46   39.60
   5  -3   6  464.35   53.99
  -5  -3  -6  383.86   42.00
  -3   3  -8  241.48   35.90
   3   3   8  236.68   30.70
   3  -3   8  302.87   31.40
   3  -3   8  297.57   30.40
   1   3  10  844.02   80.69
   1   3  10  838.62   76.19
  -1  -3 -10  967.10   76.49
   1  -3  10  930.21   77.99
  -1   3  12   92.69   25.10
  -1   3  12   80.89   29.80
   1   3 -12   75.39   18.50
   1  -3 -12   73.49   18.70
  -1  -3  12  113.29   23.80
  -3   3  14   60.89   27.80
  -3   3  14   49.70   24.40
  -3   3  14   93.79   38.90
   3   3 -14   33.20   23.10
  -3  -3  14   67.79   26.00
  -3  -3  14   90.19   42.70
   3  -3 -14   70.19   22.50
  -8   4  -3   93.69   41.20
   8   4   3   -0.20   28.60
   8   4   3    9.50   31.60
  -8   4  -3   28.00   25.00
  -8  -4  -3   15.90   30.60
  -8  -4  -3    5.60   22.90
   8  -4   3   18.60   16.20
   8  -4   3   57.19   38.80
  -8  -4  -3   47.30   32.60
   8  -4   3   24.10   38.40
   6   4   5    2.40   24.60
  -6   4  -5   27.40   20.20
  -6   4  -5  -12.80   30.20
   6  -4   5   25.80   12.80
  -6  -4  -5   -2.40   15.80
  -6  -4  -5    3.70   21.80
   6  -4   5   41.40   30.00
   4   4   7   52.19   21.80
   4  -4   7   31.30   12.40
   4  -4   7  100.69   25.10
  -2   4  -9   40.30   14.00
   2   4   9   20.20   18.60
   2  -4   9   33.10   15.30
   2  -4   9   22.40   16.00
   2  -4   9   15.30   25.60
  -2  -4  -9   18.90   10.90
   0   4  11  215.08   34.60
   0   4 -11  214.58   25.70
   0  -4 -11  179.28   24.30
   0  -4  11  218.38   29.00
  -2   4  13   30.90   32.00
  -2   4  13   61.09   25.70
   2   4 -13   22.80   17.50
   2  -4 -13   35.00   18.10
  -2  -4  13  -36.10   25.70
  -2  -4  13   52.89   22.40
  -7   5  -4    5.90   35.70
  -7   5  -4   44.20   23.70
   7   5   4   30.70   28.30
   7  -5   4   32.20   25.40
   7  -5   4   35.80   31.90
  -7  -5  -4   57.19   26.90
   7  -5   4   63.19   16.30
  -7  -5  -4   32.00   20.10
  -5   5  -6   54.69   18.50
   5   5   6   18.30   21.30
  -5  -5  -6   54.19   27.70
   5  -5   6   51.99   13.00
   5  -5   6   46.30   26.10
  -3   5  -8  -33.80   23.20
   3  -5   8   13.30   12.90
   3  -5   8   33.50   24.00
   3  -5   8   13.10   20.10
   3  -5   8   10.60   16.40
  -1   5 -10  175.28   32.40
  -1   5 -10  194.08   23.10
   1   5  10  229.98   32.20
   1  -5  10  192.28   26.10
   1  -5  10  177.58   25.00
   1  -5  10  153.38   34.00
  -1  -5 -10  186.48   21.40
   1   5 -12  157.18   23.30
  -1   5  12  232.98   49.20
  -1   5  12  131.69   26.70
   1  -5 -12  167.38   23.20
  -1  -5  12  157.48   26.60
   3   5 -14   94.19   25.90
  -3   5  14   89.49   43.90
  -3   5  14   69.49   29.30
   3  -5 -14   67.89   22.70
  -3  -5  14   57.79   25.60
  -3  -5  14   32.40   34.30
  -3  -5  14   42.00   40.10
   6   6   5  240.78   46.40
  -6   6  -5  354.96   51.79
  -6   6  -5  371.86   41.10
   6  -6   5  293.97   39.50
   6  -6   5  329.77   47.10
   6  -6   5  327.47   35.80
   4  -6   7  432.76   57.89
   4  -6   7  484.55   44.70
   4  -6   7  467.15   58.39
  -2   6  -9  122.29   20.20
  -2   6  -9  120.59   27.70
   2  -6   9   56.59   21.10
   2  -6   9  116.29   19.50
   2  -6   9   95.69   29.70
   2  -6   9  139.59   29.10
   0   6 -11  292.67   37.30
   0   6  11  328.07   43.90
   0  -6 -11  320.07   33.70
   0  -6  11  330.77   36.60
  -2   6  13   -7.10   34.40
  -2   6  13   33.30   22.60
   2   6 -13   24.70   20.40
   2  -6 -13   11.70   16.60
  -2  -6  13    3.80   29.40
  -2  -6  13    1.70   21.40
  -7   7  -4  -12.90   22.60
  -7   7  -4    1.80   41.90
  -7  -7  -4   18.40   18.20
   7  -7   4  -15.80   27.80
  -7  -7  -4   14.70   22.20
   7  -7   4    5.10   32.10
   7  -7   4   17.40   15.90
   5  -7   6  -19.00   24.70
   5  -7   6    6.60   20.50
   5  -7   6    0.10   12.50
  -5  -7  -6  -23.00   25.50
  -3   7  -8   32.80   25.70
   3  -7   8   38.80   14.40
   3  -7   8   46.70   25.20
   3  -7   8   56.69   26.70
  -1   7 -10  170.28   23.90
   1  -7  10  168.68   25.90
   1  -7  10  194.58   28.40
   1  -7  10  206.18   40.40
   1   7 -12   21.90   18.00
  -1   7  12  -17.30   28.90
  -1  -7  12   24.70   19.80
   1  -7 -12   34.70   20.50
  -6   8  -5   35.20   20.60
  -6   8  -5   15.40   36.90
   6  -8   5   11.40   15.70
   6  -8   5    3.20   24.90
   6  -8   5   26.70   31.90
  -6  -8  -5   14.20   27.40
   4  -8   7   47.70   15.80
   4  -8   7   34.00   21.70
   4  -8   7   23.80   28.80
   2  -8   9   32.70   25.50
   2  -8   9   19.70   19.70
   2  -8   9   34.50   16.30
   2  -8   9    5.20   28.10
   0   8 -11  213.68   27.30
   0  -8  11  221.18   29.70
  -5  -9  -6  171.28   35.90
   5  -9   6  192.08   25.40
   5  -9   6  249.38   47.60
   5  -9   6  187.88   46.40
   5  -9   6  218.08   41.40
   3  -9   8   67.59   16.70
   3  -9   8   55.79   23.70
   3  -9   8   80.09   30.00
  -1   9 -10  464.75   53.79
   1  -9  10  361.96   44.50
   1  -9  10  454.95   57.39
   1  -9  10  310.27   43.10
   1   9 -12   31.30   23.70
  -1   9  12    9.90   23.50
  -1  -9  12   17.70   21.60
   1  -9 -12   29.40   13.80
   4 -10   7   19.90   16.10
   4 -10   7   35.20   32.10
   4 -10   7   19.60   38.70
   2 -10   9   22.90   22.80
   2 -10   9   13.90   31.50
   2 -10   9   -0.30   15.30
   0  10 -11   24.90   29.40
   0 -10  11   30.90   34.00
   0 -10  11   73.49   21.30
   0 -10  11  -27.20   32.70
   0 -10  11   34.10   30.70
   3 -11   8  -33.30   27.70
   3 -11   8   -1.00   14.90
   3 -11   8   18.70   40.90
   1 -11  10  105.99   41.20
   1 -11  10  101.29   22.90
   1 -11  10   66.49   33.30
   8   0   4   11.50   30.50
   8   0   4   26.70   13.90
  -8   0  -4  -34.30   34.20
  -8   0  -4  -14.10   21.20
  -6   0  -6  172.08   30.20
  -6   0  -6  172.38   26.10
   6   0   6  167.98   19.40
  -6   0  -6  151.78   32.80
   6   0   6  131.19   30.30
   4   0   8 1540.15  138.39
   4   0   8 1649.33  133.19
   4   0   8 1790.62  135.89
  -4   0  -8 1568.54  138.59
  -2   0 -10   26.50   13.20
   2   0  10    3.40   22.00
   2   0  10   14.80   15.80
   2   0  10   26.20   12.90
   0   0  12    7.50   15.90
   0   0 -12   -3.80   14.70
  -2   0  14   75.19   25.60
   2   0 -14   34.90   21.70
  -2   0  14   92.59   46.90
  -7   1  -5   27.30   21.40
   7   1   5    3.50   11.20
  -7   1  -5   23.00   30.50
   7   1   5    0.80   29.80
   7   1   5    7.70   23.30
  -7  -1  -5   17.10   19.60
   7  -1   5   29.90   13.20
  -7  -1  -5  -13.60   28.40
  -7  -1  -5  -27.80   24.80
   7  -1   5   35.90   23.40
   7  -1   5   71.39   31.70
  -5   1  -7   23.90   14.40
   5   1   7   37.70   17.60
   5   1   7   10.10   10.60
  -5   1  -7   11.10   23.60
   5   1   7    6.20   21.70
   5  -1   7   22.10   17.20
  -5  -1  -7   24.00   14.60
   5  -1   7    8.10   10.70
  -3   1  -9  155.98   22.10
  -3   1  -9   95.69   29.20
   3   1   9  177.18   22.20
   3   1   9  177.98   28.60
   3   1   9  132.69   18.70
   3  -1   9  170.98   23.70
  -3  -1  -9  174.18   21.50
   3  -1   9  169.88   20.90
  -1   1 -11   33.00   15.00
   1   1  11   27.70   14.60
   1   1  11    9.30   16.30
   1  -1  11   15.10   14.30
  -1  -1 -11   33.00   15.40
   1  -1  11    6.20   14.40
  -1   1  13   27.00   27.90
  -1   1  13   19.90   20.30
   1   1 -13   35.40   17.10
  -1  -1  13   15.80   25.50
   1  -1 -13   54.59   19.30
  -1  -1  13   33.00   19.50
   8   2   4   11.70   13.60
  -8   2  -4   11.30   38.20
   8   2   4   31.10   28.60
   8   2   4   22.00   36.50
  -8   2  -4    4.60   22.00
   8  -2   4  -56.79   53.39
  -8  -2  -4    5.70   21.80
   8  -2   4    1.40   37.10
   8  -2   4   -8.20   13.90
   6   2   6  -24.80   18.10
  -6   2  -6  -21.10   25.90
   6   2   6   -2.70    9.40
   6   2   6  -35.10   46.10
  -6   2  -6   11.70   18.50
  -6  -2  -6  -25.30   23.70
  -6  -2  -6   44.80   17.10
   6  -2   6   11.00   17.20
  -6  -2  -6    6.80   25.10
   6  -2   6   16.00   10.80
   6  -2   6   38.00   27.00
   4   2   8  150.68   22.70
   4   2   8  177.28   29.00
   4  -2   8  199.38   31.70
  -4  -2  -8  175.88   30.30
   4  -2   8  162.88   24.90
   4  -2   8  232.78   22.50
  -2   2 -10   48.00   25.30
   2   2  10   11.40   13.60
  -2   2 -10   36.80   14.70
   2   2  10    0.00   22.50
   2   2  10   49.80   15.10
   2  -2  10   30.00   14.30
   2  -2  10   17.00   24.40
  -2  -2 -10   41.90   12.60
   2  -2  10   23.30   17.20
   2  -2  10   49.10   19.50
   0   2  12   31.70   26.20
   0   2  12   65.79   21.20
   0   2 -12   42.10   16.80
   0  -2  12   69.19   18.30
   0  -2 -12   65.69   16.80
  -2   2  14  126.49   37.20
   2   2 -14   49.70   20.10
  -2   2  14  104.59   29.20
  -2  -2  14   75.39   35.50
   2  -2 -14  108.49   23.10
  -2  -2  14   91.89   25.30
   7   3   5   20.90   31.40
  -7   3  -5   29.70   22.00
   7   3   5   21.80   11.60
  -7   3  -5   20.80   35.50
  -7  -3  -5   21.90   28.70
   7  -3   5   22.50   13.60
  -7  -3  -5   40.80   20.20
  -7  -3  -5   41.30   29.00
   7  -3   5   39.00   32.00
   7  -3   5   29.40   25.10
  -5   3  -7  787.42   66.99
   5   3   7  695.63   71.09
  -5   3  -7  670.63   73.19
  -5  -3  -7  690.43   64.29
   5  -3   7  789.32   63.29
   3   3   9  750.12   70.29
  -3   3  -9  745.83   75.19
   3  -3   9  697.93   96.29
   3  -3   9  833.42   67.69
  -1   3 -11   24.90   14.80
  -1   3 -11    3.90   23.00
   1   3  11   17.60   17.90
   1   3  11   29.80   14.50
   1  -3  11   38.50   15.40
  -1  -3 -11   50.59   15.40
   1   3 -13   21.50   16.30
  -1   3  13   15.00   24.10
  -1   3  13  -18.00   28.90
  -1  -3  13   -2.50   18.50
   1  -3 -13   13.20   16.40
  -6   4  -6   15.60   19.40
   6   4   6    6.70   26.20
  -6   4  -6   28.00   32.70
   6  -4   6   18.70   12.00
  -6  -4  -6  -23.20   14.30
   6  -4   6   17.10   26.20
   6  -4   6   34.50   15.90
  -4   4  -8  119.39   31.30
   4   4   8  123.49   24.00
   4  -4   8   89.19   27.70
   4  -4   8  131.39   18.50
  -2   4 -10    4.90   14.20
   2   4  10   -3.00   18.70
   2  -4  10  -13.00   13.40
  -2  -4 -10   -1.90   10.90
   2  -4  10   -1.60   25.60
   0   4  12    7.60   29.80
   0   4 -12   20.20   15.20
   0   4  12   20.90   20.50
   0  -4 -12    5.40   13.80
   0  -4  12   25.00   17.80
  -2   4  14   42.30   35.20
  -2   4  14   -1.80   25.50
   2   4 -14   27.40   20.50
   2  -4 -14   30.80   20.00
  -2  -4  14   65.59   33.60
  -2  -4  14   62.09   24.80
  -7   5  -5   14.20   39.40
   7   5   5   -8.30   28.20
  -7   5  -5    4.10   22.00
  -7  -5  -5    9.40   26.80
   7  -5   5    8.40   14.00
   7  -5   5    8.10   29.70
  -7  -5  -5    0.60   17.70
   7  -5   5   20.40   25.40
   5   5   7   25.90   22.00
   5  -5   7   37.00   25.00
   5  -5   7   56.49   13.80
   5  -5   7   36.30   14.30
   5  -5   7   75.79   28.40
   3   5   9  158.58   24.80
  -3   5  -9  194.48   35.80
   3  -5   9  199.18   23.80
   3  -5   9  191.78   35.50
   1   5  11   20.30   24.90
  -1   5 -11   -0.90   12.80
  -1  -5 -11   15.60   12.60
   1  -5  11   -2.30   18.90
   1  -5  11  -21.40   14.90
   1  -5  11   27.40   28.70
   1  -5  11   44.70   16.00
  -1   5  13   16.80   23.30
  -1   5  13   18.00   31.30
   1   5 -13   55.69   19.90
  -1  -5  13   92.29   23.60
   1  -5 -13  116.69   19.40
  -1  -5  13   58.09   30.20
  -6   6  -6   85.59   37.50
  -6   6  -6  122.09   25.90
   6  -6   6  104.39   27.00
   6  -6   6  120.69   18.70
   6  -6   6  135.49   35.70
   4  -6   8 1065.59   99.59
   4  -6   8 1124.79  104.59
   4  -6   8 1178.88   95.29
  -2   6 -10    9.30   15.90
   2  -6  10   13.20   27.90
   2  -6  10   27.40   15.90
   2  -6  10   29.20   20.30
   0   6  12    0.50   27.30
   0   6 -12    3.40   15.60
   0  -6 -12   29.10   14.10
   0  -6  12  -20.30   18.40
  -2   6  14   17.70   39.00
  -2   6  14    9.50   22.40
   2   6 -14   38.50   23.20
  -2  -6  14   18.50   36.10
  -2  -6  14    8.60   22.40
   2  -6 -14    9.80   18.10
   5  -7   7   23.80   28.20
   5  -7   7    3.00   12.10
   5  -7   7   15.20   24.10
   3  -7   9   94.19   30.90
   3  -7   9   48.70   15.50
   3  -7   9   19.10   20.40
  -1   7 -11    4.70   15.80
  -1   7 -11   27.80   26.80
   1  -7  11    2.40   19.60
   1  -7  11   46.70   52.49
   1  -7  11  -16.00   16.60
  -1   7  13   -6.40   31.00
   1   7 -13   -5.20   17.90
   1  -7 -13    5.20   14.90
  -1  -7  13   31.90   21.40
  -1  -7  13   12.20   31.10
   6  -8   6   -0.50   31.40
   6  -8   6   15.00   15.50
  -6  -8  -6   23.90   31.70
   6  -8   6   24.80   26.90
   4  -8   8  129.69   29.20
   4  -8   8  187.88   23.00
   4  -8   8   69.89   31.80
   2  -8  10   54.09   23.70
   2  -8  10   69.59   18.60
   2  -8  10   73.89   33.60
   0   8 -12   19.20   17.70
   0  -8  12   12.80   18.80
   0  -8  12   -1.60   20.70
   0  -8  12   -7.80   27.50
   5  -9   7  306.07   46.30
  -5  -9  -7  177.98   40.90
   5  -9   7  333.07   35.90
   5  -9   7  263.67   40.30
   3  -9   9  441.86   55.09
   3  -9   9  425.96   56.39
   3  -9   9  425.66   44.60
  -1   9 -11   33.90   18.90
   1  -9  11   11.40   18.00
   1  -9  11   32.60   31.00
   1  -9  11   53.59   35.80
   4 -10   8   16.70   27.50
   4 -10   8   30.10   16.10
   4 -10   8   13.50   40.40
   2 -10  10   12.50   16.60
   2 -10  10   -6.70   25.20
   6   0   7    5.30   27.40
   6   0   7   47.20   18.20
   6   0   7   -1.00   10.40
  -6   0  -7  -23.50   15.80
   4   0   9 1116.99   96.59
   4   0   9 1189.48   94.09
   4   0   9 1054.19  100.49
   2   0  11  300.57   33.00
   2   0  11  309.07   33.70
  -2   0 -11  230.88   30.00
   2   0  11  396.06   46.60
   0   0 -13  247.08   29.50
   0   0  13  217.38   30.20
  -2   0  15    9.40   24.30
   2   0 -15   10.10   20.00
  -2   0  15  -18.60   35.40
  -7   1  -6   92.39   36.10
   7   1   6   38.00   32.20
   7   1   6   51.39   14.10
   7   1   6   35.20   24.90
  -7   1  -6   73.99   23.20
   7  -1   6   47.50   14.10
   7  -1   6   69.99   30.10
  -7  -1  -6   90.49   35.90
  -7  -1  -6   22.80   27.20
  -7  -1  -6   51.99   22.10
   7  -1   6   93.79   28.60
   5   1   8  -15.80   22.00
   5   1   8   -9.40   10.70
  -5   1  -8  -22.30   23.30
   5   1   8   -1.30   15.80
   5  -1   8  -16.60   11.50
   3   1  10   37.10   12.50
   3   1  10   63.59   23.10
  -3   1 -10   31.00   16.30
   3   1  10   26.60   15.80
   3  -1  10   30.30   29.90
  -3  -1 -10   23.70   15.60
   3  -1  10   30.40   13.70
   3  -1  10   22.70   17.40
  -1   1 -12   51.79   23.80
   1   1  12   -1.30   24.30
   1   1  12    2.00   15.90
   1  -1  12   14.60   15.10
  -1  -1 -12  -11.20   15.30
  -1   1  14    9.80   30.50
   1   1 -14   10.20   18.40
  -1   1  14   13.50   21.40
  -1  -1  14   60.39   22.40
   1  -1 -14  -16.80   17.60
  -1  -1  14   16.50   42.30
  -6   2  -7   31.30   18.40
   6   2   7   30.30   11.60
   6   2   7   53.59   26.20
  -6  -2  -7   22.10   23.60
   6  -2   7   21.70   27.60
  -6  -2  -7   54.89   17.80
   6  -2   7   34.10   12.50
   6  -2   7   35.10   21.70
  -4   2  -9   26.50   26.30
   4   2   9   37.30   17.20
   4   2   9   30.30   22.00
   4   2   9   33.10   12.70
   4  -2   9   56.49   13.90
   4  -2   9   29.50   24.50
   2   2  11   41.50   15.40
   2   2  11   32.60   15.40
   2   2  11   29.10   29.60
  -2   2 -11   34.00   21.60
  -2  -2 -11   26.40   13.60
   2  -2  11   26.80   26.20
   2  -2  11   40.60   15.10
   0   2  13   22.20   46.30
   0   2  13   45.20   21.70
   0   2 -13   60.79   18.80
   0  -2 -13   51.49   17.60
   0  -2  13   67.29   22.20
   2   2 -15   10.20   21.70
  -2   2  15   23.30   34.60
  -2   2  15   26.60   28.10
  -2  -2  15   42.90   24.60
   2  -2 -15   44.60   22.10
  -2  -2  15   24.30   36.30
  -7   3  -6  151.78   29.10
   7   3   6  156.68   24.30
   7   3   6  133.59   36.70
  -7  -3  -6  146.09   50.19
   7  -3   6  128.19   30.20
  -7  -3  -6  125.29   25.20
   7  -3   6  149.88   20.30
   7  -3   6   55.09   32.60
  -7  -3  -6   99.49   32.50
   5   3   8  248.38   37.20
   5  -3   8  287.07   53.39
   5  -3   8  285.27   31.60
  -3   3 -10  888.91   81.89
   3  -3  10  970.60   81.09
  -3  -3 -10  941.51   79.89
   1   3  12  122.99   23.80
   1   3  12  150.38   29.00
  -1   3 -12  117.89   21.50
   1   3  12  132.19   21.10
   1  -3  12  130.09   23.00
  -1  -3 -12  140.79   20.80
  -1   3  14  148.59   31.90
  -1   3  14  203.78   41.50
  -1  -3  14  169.88   29.00
   1  -3 -14  185.58   26.70
   6   4   7   28.60   27.40
  -6   4  -7   65.09   19.50
   6  -4   7   42.30   30.00
   6  -4   7   26.70   13.40
  -6  -4  -7   56.89   16.80
   6  -4   7   32.10   33.40
  -4   4  -9    1.30   27.40
   4   4   9   15.90   19.40
   4  -4   9   13.70   24.20
   4  -4   9   41.80   28.40
  -2   4 -11   21.10   24.70
  -2   4 -11   24.00   16.10
   2   4  11   11.80   21.00
  -2  -4 -11  -20.60   11.60
   2  -4  11   -9.20   26.80
   2  -4  11    8.00   16.00
   0   4  13  140.49   33.30
   0   4  13  101.79   24.00
   0   4 -13   20.80   17.50
   0  -4  13   42.90   19.60
   0  -4 -13   67.99   17.10
  -7   5  -6   13.10   38.90
  -7   5  -6   75.49   25.20
   7   5   6   29.40   30.90
   7  -5   6   40.50   36.60
  -7  -5  -6   31.80   19.10
   7  -5   6   76.99   16.50
   5   5   8    7.60   26.50
   5  -5   8   -3.10   12.60
   5  -5   8   -6.40   25.90
   5  -5   8    2.80   14.90
   3   5  10   58.19   19.10
   3  -5  10   98.29   18.90
   3  -5  10  115.99   31.50
  -1   5 -12   35.90   27.50
  -1   5 -12   63.39   18.40
   1   5  12   95.39   29.70
  -1  -5 -12   50.29   15.50
   1  -5  12   75.69   19.50
   1  -5  12   24.80   29.90
   1  -5  12   61.49   19.50
  -1   5  14  -31.50   32.70
  -1  -5  14   -8.80   22.80
   1  -5 -14   -0.90   15.90
   6  -6   7   -2.70   27.00
   6  -6   7   -6.90   12.30
   6  -6   7   21.30   31.60
  -4   6  -9  572.74   72.79
   4  -6   9  721.23   60.69
   4  -6   9  621.14   72.69
   4  -6   9  698.23   67.39
  -2   6 -11  132.69   23.50
   2   6  11  127.79   27.10
   2  -6  11  147.59   27.90
   2  -6  11  171.58   24.90
   2  -6  11  194.98   37.40
   0   6  13  156.38   36.80
   0   6 -13  169.38   26.00
   0  -6  13  183.48   28.40
   0  -6 -13  121.19   23.00
   5  -7   8   11.00   14.50
   5  -7   8   -0.70   23.10
   5  -7   8    0.80   28.60
   3  -7  10   -3.00   22.50
   3  -7  10   -8.50   43.80
   3  -7  10   42.40   30.60
   3  -7  10   31.00   16.80
  -1   7 -12   26.50   19.20
  -1   7 -12    3.80   26.10
   1  -7  12   21.50   18.10
   1  -7  12  -18.60   23.60
   1  -7  12   16.60   22.30
   1  -7  12   18.10   31.80
   4  -8   9   45.60   25.40
   4  -8   9   19.80   15.40
   4  -8   9   20.90   29.00
  -2   8 -11   85.99   27.80
   2  -8  11  115.69   22.10
   2  -8  11   71.79   27.10
   2  -8  11  119.99   37.10
   0   8  13   36.50   26.30
   0   8 -13   54.39   26.40
   0  -8  13   69.49   24.70
   0  -8  13   17.00   33.80
   0  -8  13   45.70   31.40
   3  -9  10  394.96   43.00
   3  -9  10  330.97   46.10
   3  -9  10  343.17   49.80
   1  -9  12    4.80   32.50
   6   0   8  256.87   42.30
   6   0   8  325.77   37.40
  -6   0  -8  333.17   38.80
   6   0   8  309.97   33.30
   4   0  10  173.28   21.10
   4   0  10  171.58   31.80
  -4   0 -10  161.08   33.00
   2   0  12   34.10   24.90
   2   0  12   27.30   15.80
   2   0  12   84.79   29.00
  -2   0 -12   42.80   16.10
   0   0  14  389.26   51.19
   0   0  14  427.06   49.20
   0   0 -14  431.96   47.60
   7   1   7   76.49   15.70
   7   1   7   38.30   33.40
  -7   1  -7  119.29   25.50
   7  -1   7   47.80   27.90
   7  -1   7  102.09   17.10
  -7  -1  -7  107.19   24.50
   5   1   9   16.00   12.70
   5   1   9   21.50   24.00
  -5   1  -9   -4.70   24.90
   5  -1   9   98.19   20.40
   5  -1   9   21.10   13.10
  -3   1 -11   23.20   25.10
   3   1  11   -1.80   24.00
   3   1  11    5.10   19.30
   3   1  11   17.80   13.00
  -3   1 -11   13.00   16.90
   3  -1  11   -4.10   15.50
  -3  -1 -11   12.60   16.20
   3  -1  11    6.40   13.90
   1   1  13   43.80   16.20
   1   1  13   35.60   18.00
  -1   1 -13   14.60   17.10
   1  -1  13   48.70   18.60
   1  -1  13   12.70   17.40
  -1  -1 -13   49.99   17.90
   1   1 -15   77.19   23.10
  -1   1  15   62.49   26.20
  -1   1  15   55.69   33.10
   1  -1 -15   76.39   22.60
  -1  -1  15   88.59   25.20
  -1  -1  15   34.80   35.70
   6   2   8   39.70   26.70
  -6   2  -8   56.09   28.90
   6   2   8   80.89   14.60
   6  -2   8   -8.30   44.80
   6  -2   8  117.99   18.00
   6  -2   8   92.99   31.20
  -6  -2  -8   70.29   18.00
  -4   2 -10   38.90   27.30
   4   2  10   18.40   17.20
   4   2  10   27.30   22.90
   4  -2  10   38.10   25.10
   4  -2  10   23.00   14.20
   4  -2  10   48.30   19.10
   4  -2  10   38.40   22.20
   2   2  12  -42.10   45.60
   2   2  12    2.00   15.70
  -2   2 -12   12.60   16.20
   2   2  12  -12.40   17.20
   2  -2  12   -4.00   13.50
  -2  -2 -12   -9.60   13.50
   2  -2  12   23.80   18.60
   2  -2  12    3.40   26.50
   0   2  14  124.49   26.70
   0   2  14  172.68   37.00
   0   2 -14  145.89   25.70
   0  -2 -14  146.09   23.80
   0  -2  14  130.59   25.20
  -7   3  -7  559.54   58.09
   7   3   7  520.95   65.79
   7  -3   7  479.65   48.20
  -7  -3  -7  570.84   54.49
   7  -3   7  464.95   62.19
   7  -3   7  435.06   64.59
   5   3   9    9.60   23.40
  -5   3  -9   -2.00   27.10
   5  -3   9  -15.60   25.60
   5  -3   9   17.80   12.90
   5  -3   9    0.40   20.60
  -5  -3  -9   29.30   25.70
  -3   3 -11  130.39   23.80
   3   3  11   78.99   24.80
   3  -3  11  137.79   27.70
  -3  -3 -11  151.28   21.80
   3  -3  11  131.49   21.80
   3  -3  11  163.88   26.20
   1   3  13  197.48   28.50
  -1   3 -13  210.68   27.70
   1   3  13  150.08   32.00
   1  -3  13  178.48   28.70
  -1  -3 -13  185.68   25.60
   1  -3  13  205.68   27.50
   1   3 -15  304.37   38.30
  -1   3  15  240.48   41.20
  -1   3  15  395.86   53.09
  -1  -3  15  356.06   51.29
  -1  -3  15  356.06   41.90
   1  -3 -15  280.77   36.20
  -6   4  -8   84.09   33.30
   6   4   8   44.00   27.40
   6  -4   8   35.70   14.10
   6  -4   8   29.00   29.30
   6  -4   8   34.10   24.30
   4   4  10   18.50   19.40
  -4   4 -10    9.40   27.30
   4  -4  10   44.60   21.40
   4  -4  10   11.80   25.80
   4  -4  10   12.90   13.40
  -2   4 -12   -1.60   16.90
  -2   4 -12    3.70   25.40
   2   4  12   10.30   22.20
  -2  -4 -12   10.90   13.80
   2  -4  12   22.80   16.40
   2  -4  12   19.80   17.00
   2  -4  12   15.60   22.70
   2  -4  12   45.40   30.40
   0   4  14  113.69   36.00
   0   4  14  102.99   26.50
   0   4 -14   30.20   18.80
   0  -4  14   97.99   24.10
   0  -4 -14   72.19   18.50
   5  -5   9   86.39   33.00
   5  -5   9   68.09   25.70
   5  -5   9   67.09   16.80
   3   5  11    5.60   19.30
   3  -5  11  -25.40   13.80
   3  -5  11  -15.60   20.00
   3  -5  11   23.20   29.60
   3  -5  11    8.80   27.10
  -1   5 -13   12.20   28.30
   1   5  13   40.80   30.70
  -1   5 -13   -9.40   15.40
  -1  -5 -13   66.19   26.60
   1  -5  13   60.59   32.90
   1  -5  13   42.70   21.40
   1  -5  13   88.29   21.20
   6  -6   8  197.98   54.59
   6  -6   8  212.48   25.40
   6  -6   8  159.48   39.80
   4  -6  10   70.49   31.90
   4  -6  10  129.09   28.60
   4  -6  10  121.09   20.20
   2   6  12   22.90   24.30
  -2   6 -12   22.00   17.80
   2  -6  12   69.89   25.50
   2  -6  12   61.09   19.60
   2  -6  12   49.70   32.30
   0   6  14  354.66   50.29
   0   6 -14  286.07   35.60
   0  -6  14  341.37   39.90
   0  -6 -14  247.38   30.70
   5  -7   9   33.30   30.50
   5  -7   9    8.30   14.90
   5  -7   9    3.10   30.00
   3  -7  11   11.50   30.50
   3  -7  11   37.60   18.10
   3  -7  11   -5.40   23.30
   1   7  13   32.30   25.60
  -1   7 -13   17.40   20.40
   1  -7  13   10.30   26.50
   1  -7  13  -15.50   17.90
   1  -7  13   -1.30   32.10
   4  -8  10   10.90   15.10
   4  -8  10   31.90   37.10
   4  -8  10   38.60   31.50
  -2   8 -12   -6.70   21.90
   2  -8  12    9.50   34.00
   2  -8  12   10.70   18.90
   2  -8  12   -0.30   30.70
   6   0   9  289.97   31.20
   6   0   9  182.58   39.00
   4   0  11   44.40   26.40
   4   0  11   54.09   18.60
   4   0  11   48.20   15.50
  -2   0 -13   16.40   36.90
   2   0  13    4.40   15.70
   2   0  13   18.70   28.10
   2   0  13    2.70   19.60
   0   0  15  199.48   31.30
   0   0 -15  219.28   29.90
   0   0  15  149.09   36.70
   7   1   8   65.59   16.70
  -7   1  -8   87.89   23.50
   7   1   8   39.60   27.00
  -7  -1  -8  106.09   22.70
   7  -1   8  100.59   18.10
   7  -1   8   41.80   30.40
   5   1  10   22.10   12.90
   5   1  10   14.90   41.00
   5   1  10   73.49   19.10
   5  -1  10   17.00   14.50
   5  -1  10   26.30   34.10
   5  -1  10    2.00   21.50
  -3   1 -12   68.39   29.10
   3   1  12   93.19   30.50
   3   1  12  122.29   19.50
  -3   1 -12  120.49   23.80
  -3  -1 -12   76.89   21.30
   3  -1  12   78.09   18.30
   3  -1  12  149.88   26.40
  -1   1 -14   -5.70   18.10
   1   1  14   -4.40   19.40
   1   1  14   26.40   19.50
   1  -1  14  -12.80   18.20
   1  -1  14   -9.50   19.60
  -1  -1 -14   37.90   37.50
   6   2   9   71.19   22.30
   6   2   9   64.29   27.80
   6   2   9   73.09   15.50
   6  -2   9   94.49   18.20
   6  -2   9  119.49   34.10
   6  -2   9   82.99   27.10
  -4   2 -11   32.30   29.10
   4   2  11   72.09   25.20
   4  -2  11   83.39   29.50
   4  -2  11   67.69   17.40
   4  -2  11   87.89   41.30
   4  -2  11   52.69   24.20
  -2   2 -13   76.69   20.60
   2   2  13   41.80   18.80
   2   2  13   46.60   17.00
   2   2  13   65.29   31.70
   2  -2  13   92.39   33.00
   2  -2  13   47.90   18.50
  -2  -2 -13   53.69   18.00
   2  -2  13    4.60   43.10
   0   2  15   76.39   35.30
   0   2  15   57.79   26.20
   0   2 -15   83.99   22.70
   0  -2  15   43.50   22.70
   0  -2 -15   52.09   20.20
  -5   3 -10   70.49   32.20
   5   3  10   81.29   28.00
   5  -3  10  134.49   33.60
   5  -3  10  116.49   20.80
   5  -3  10   56.49   26.10
  -3   3 -12   69.59   22.90
   3   3  12   68.59   26.70
   3  -3  12  105.09   40.40
   3  -3  12   66.49   44.10
  -3  -3 -12   71.79   19.70
   1   3  14   -8.80   20.90
  -1   3 -14   11.20   18.70
   1   3  14   34.10   30.30
   1  -3  14   39.10   19.70
  -1  -3 -14   34.80   16.90
   1  -3  14   10.50   21.30
   6   4   9   25.60   32.20
   6  -4   9   53.39   55.79
   6  -4   9   40.60   32.30
   6  -4   9   37.50   16.00
   4   4  11   56.89   21.80
  -4   4 -11   31.80   30.00
   4  -4  11   24.10   27.20
   4  -4  11   40.80   25.90
   4  -4  11   15.50   15.80
   4  -4  11  -10.20   27.50
  -2   4 -13   70.49   22.00
   2   4  13   69.19   27.70
   2   4  13   68.79   26.10
   2  -4  13   92.19   35.80
  -2  -4 -13   47.60   17.30
   2  -4  13  100.89   21.50
   2  -4  13  122.09   27.00
  -5   5 -10   95.69   34.10
   5   5  10  103.49   25.90
   5  -5  10  149.88   37.60
   5  -5  10  104.89   19.80
   5  -5  10   92.69   29.80
   3   5  12  117.09   36.00
   3  -5  12  111.19   34.50
   3  -5  12  117.39   21.80
   3  -5  12  102.99   26.90
   3  -5  12   32.20   30.10
  -1   5 -14  -18.50   23.20
   1   5  14   21.90   31.30
   1  -5  14   75.79   49.20
  -1  -5 -14    4.80   15.90
   1  -5  14   -0.90   33.80
   1  -5  14    0.40   20.40
   4  -6  11   49.40   17.30
   4  -6  11   28.80   29.50
   4  -6  11   -0.20   29.70
  -2   6 -13  -18.10   29.80
   2   6  13  -48.40   24.00
   2   6  13   14.10   20.90
  -2   6 -13  -12.70   32.90
   2  -6  13   38.70   19.70
   2  -6  13    3.20   32.70
   2  -6  13   15.70   52.69
   3  -7  12   83.59   21.00
   3  -7  12   39.90   31.30
   6   0  10   19.10   14.80
   6   0  10    6.00   26.70
   6   0  10   -3.20   23.80
   4   0  12  142.29   29.50
   4   0  12   75.89   17.30
   4   0  12   67.39   30.20
   2   0  14  229.08   33.00
   2   0  14  274.87   43.40
   2   0  14  158.58   27.50
  -2   0 -14  194.68   29.70
   5   1  11   15.70   19.50
  -5   1 -11  -39.90   27.30
   5   1  11  -12.40   13.80
   5   1  11   68.29   28.30
   5  -1  11   22.20   15.20
   5  -1  11   42.20   29.70
   5  -1  11    0.40   22.60
  -3   1 -13  171.68   29.40
   3   1  13  161.08   24.00
   3   1  13  156.08   27.30
   3   1  13  183.08   46.10
  -3  -1 -13  164.88   27.90
   3  -1  13  169.58   31.00
   3  -1  13  168.28   24.30
  -1   1 -15   49.99   22.60
   1   1  15   20.60   23.50
   1   1  15   29.40   21.20
   1  -1  15    7.80   29.10
   1  -1  15   25.50   30.40
  -1  -1 -15    0.60   19.40
   4   2  12   94.89   20.80
   4   2  12  110.19   29.60
   4  -2  12   92.29   20.10
   4  -2  12  117.69   33.40
   4  -2  12  103.59   28.70
   2   2  14  134.49   25.20
   2   2  14  141.09   37.40
  -2   2 -14  168.78   28.00
   2   2  14  172.08   27.10
   2  -2  14  138.59   39.70
   2  -2  14  143.19   32.60
   2  -2  14  165.78   31.30
  -2  -2 -14  145.99   25.40
   5   3  11   -2.90   24.20
   5  -3  11   13.50   15.50
   5  -3  11    7.80   31.20
   5  -3  11   40.90   28.70
   3   3  13  233.18   37.90
  -3   3 -13  121.29   52.19
   3  -3  13  154.38   37.70
   3  -3  13  310.57   38.30
  -3  -3 -13  238.18   29.80
   3  -3  13  208.88   28.90
   4   4  12    7.00   25.60
  -4   4 -12   78.99   34.20
   4  -4  12   49.10   32.10
   4  -4  12   14.70   17.00
   4  -4  12   42.10   50.19
   2   4  14  134.29   33.70
  -2   4 -14  135.19   26.30
   2   4  14   84.99   34.50
   2  -4  14   45.80   31.80
   2  -4  14   87.09   23.20
   2  -4  14   92.89   38.80
  -2  -4 -14   81.19   20.80
   3  -5  13  128.49   41.80
   0   0   0    0.00    0.00

_computing_structure_solution     'SHELXT 2018/2 (Sheldrick, 2018)'
;
_shelx_hkl_checksum              6389
_shelx_fab_file                  
;
-8 -6 0 0.1052 -1.0753
-8 -4 -3 0.0360 1.8911
-8 -4 -2 1.1687 2.9385
-8 -4 -1 2.7965 2.5250
-8 -4 0 5.8958 3.5977
-8 -2 -4 8.2108 0.1587
-8 -2 -3 4.2318 -1.4197
-8 -2 -2 -3.5716 -1.0463
-8 -2 -1 -8.3343 2.2797
-8 -2 0 -9.3376 4.5153
-8 0 1 -0.0360 -0.5629
-8 0 2 -0.3031 0.0829
-8 0 3 0.8126 0.3297
-8 0 4 2.1179 0.3850
-8 0 5 3.4504 0.2639
-8 0 6 2.6005 -0.3250
-8 0 7 -0.9559 -0.9527
-8 2 1 -8.2461 -1.5841
-8 2 2 -6.0483 2.3324
-8 2 3 -0.9320 4.4200
-8 2 4 3.2095 3.3892
-8 2 5 3.0808 1.2844
-8 2 6 1.1925 -0.3618
-8 2 7 0.4958 -1.8640
-8 4 1 7.5821 -7.6158
-8 4 2 4.2473 -9.8827
-8 4 3 -2.8737 -6.6724
-8 4 4 -5.9776 -0.2312
-8 4 5 -2.1992 4.3262
-8 4 6 2.4027 4.9359
-8 6 1 -1.5388 3.0491
-8 6 2 0.6796 3.8093
-8 6 3 4.7273 2.0004
-7 -7 -4 1.9049 3.3958
-7 -7 -3 -0.0051 5.4761
-7 -7 -2 -2.0193 4.9750
-7 -7 -1 -1.6460 0.4634
-7 -7 0 2.5391 -3.8213
-7 -5 -6 -4.1018 -2.9067
-7 -5 -5 -4.5578 -4.7021
-7 -5 -4 -3.3500 -6.0442
-7 -5 -3 -1.3792 -6.7477
-7 -5 -2 0.8742 -5.5060
-7 -5 -1 0.6267 -1.3933
-7 -5 0 -5.3988 2.1626
-7 -3 -7 4.8711 -0.4565
-7 -3 -6 7.8002 3.0269
-7 -3 -5 8.7015 6.8969
-7 -3 -4 7.3102 6.0979
-7 -3 -3 4.8154 1.6652
-7 -3 -2 2.1466 -0.9126
-7 -3 -1 1.8440 -0.5594
-7 -3 0 7.4441 -1.4185
-7 -1 -8 -3.5390 9.3807
-7 -1 -7 -4.8008 12.4424
-7 -1 -6 -5.5278 5.0421
-7 -1 -5 -4.9680 -5.6897
-7 -1 -4 -3.7108 -6.2436
-7 -1 -3 -2.8302 4.4430
-7 -1 -2 -2.5626 12.8194
-7 -1 -1 -3.0808 10.3533
-7 -1 0 -4.8030 4.6610
-7 1 1 -5.3890 -5.7619
-7 1 2 -5.9372 -11.2620
-7 1 3 -4.0736 -13.4001
-7 1 4 -0.9088 -9.4739
-7 1 5 1.1295 -1.6872
-7 1 6 2.0117 6.9335
-7 1 7 3.5989 11.6898
-7 1 8 5.8854 8.7502
-7 1 9 6.6478 1.6040
-7 1 10 4.8327 -1.8491
-7 3 1 16.8931 4.6763
-7 3 2 22.6421 6.8134
-7 3 3 19.4555 6.3825
-7 3 4 9.9765 5.5123
-7 3 5 0.0223 3.7279
-7 3 6 -7.8678 -0.9723
-7 3 7 -12.9038 -5.1260
-7 3 8 -13.2563 -2.8541
-7 3 9 -8.7010 3.9137
-7 3 10 -2.6354 6.8168
-7 5 1 -14.3733 0.7905
-7 5 2 -17.5079 9.2394
-7 5 3 -12.9210 14.6326
-7 5 4 -6.5032 9.7938
-7 5 5 -2.2286 -0.7445
-7 5 6 1.6050 -6.7086
-7 5 7 5.5697 -5.2990
-7 5 8 6.6969 -2.3004
-7 5 9 4.0941 -1.7424
-7 7 1 5.9826 2.5082
-7 7 2 2.6229 -3.4722
-7 7 3 -4.2931 -8.1727
-7 7 4 -5.7358 -7.5766
-7 7 5 -0.3416 -3.3580
-7 7 6 4.1851 0.0704
-7 7 7 3.0006 0.6226
-7 9 1 -6.5940 -1.4516
-7 9 2 -4.6888 -0.3350
-6 -10 -3 5.3860 -0.0066
-6 -10 -2 5.7609 1.2067
-6 -10 -1 -0.0197 1.4442
-6 -10 0 -5.0901 -0.0757
-6 -8 -6 -1.0257 -2.7811
-6 -8 -5 0.2212 -0.8063
-6 -8 -4 -2.1545 1.8468
-6 -8 -3 -7.1659 2.5906
-6 -8 -2 -7.3699 0.9847
-6 -8 -1 -0.8972 0.3206
-6 -8 0 4.8539 2.5251
-6 -6 -8 1.1421 2.8725
-6 -6 -7 4.5487 3.8447
-6 -6 -6 5.0461 3.2152
-6 -6 -5 2.7403 1.6503
-6 -6 -4 2.8189 -0.3440
-6 -6 -3 6.5538 -1.5728
-6 -6 -2 7.8134 -1.0392
-6 -6 -1 3.0022 -0.7245
-6 -6 0 -2.2852 -2.7918
-6 -4 -9 1.5551 -1.2305
-6 -4 -8 -3.2986 -3.6282
-6 -4 -7 -9.2348 -2.5680
-6 -4 -6 -9.9072 0.3000
-6 -4 -5 -3.7881 1.3305
-6 -4 -4 2.2251 1.0233
-6 -4 -3 1.1763 1.7003
-6 -4 -2 -4.8985 2.6748
-6 -4 -1 -8.8675 2.7070
-6 -4 0 -8.7381 3.0883
-6 -2 -9 -2.8287 0.8842
-6 -2 -8 1.5971 2.1137
-6 -2 -7 8.4794 -1.2697
-6 -2 -6 10.8325 -5.2425
-6 -2 -5 4.6330 -3.9136
-6 -2 -4 -4.7669 1.5119
-6 -2 -3 -7.7050 4.3299
-6 -2 -2 -1.4189 1.2097
-6 -2 -1 7.1759 -5.2741
-6 -2 0 10.6741 -10.8720
-6 0 1 0.2649 1.8814
-6 0 2 -1.3409 -0.0089
-6 0 3 -6.8228 -1.0323
-6 0 4 -8.9233 -0.4970
-6 0 5 -4.2968 0.2553
-6 0 6 2.4851 0.2221
-6 0 7 6.2116 -0.0453
-6 0 8 6.0650 -0.0088
-6 0 9 3.1616 -0.0584
-6 0 10 -1.0865 -0.2470
-6 0 11 -4.0154 0.1084
-6 0 12 -3.6851 0.9195
-6 2 1 7.9049 10.3028
-6 2 2 6.4235 7.9516
-6 2 3 4.2475 1.3918
-6 2 4 -0.4801 -4.4746
-6 2 5 -4.9665 -5.5595
-6 2 6 -5.1009 -3.6213
-6 2 7 -2.3996 -2.3520
-6 2 8 -1.3857 -2.0741
-6 2 9 -2.3751 -1.4761
-6 2 10 -2.5311 -0.9526
-6 2 11 -1.5228 -1.2146
-6 2 12 -0.9831 -1.3918
-6 4 1 -7.6095 -3.9120
-6 4 2 -7.1061 -3.8295
-6 4 3 -3.2709 -1.9389
-6 4 4 3.0895 -0.7807
-6 4 5 5.1700 -0.5662
-6 4 6 0.4591 1.2288
-6 4 7 -4.4068 3.7965
-6 4 8 -3.1516 3.2759
-6 4 9 1.6185 -0.4959
-6 4 10 3.7295 -3.6273
-6 4 11 2.3161 -4.0815
-6 6 1 -2.0617 4.1831
-6 6 2 0.7688 0.9240
-6 6 3 0.4441 -4.3295
-6 6 4 -1.8925 -5.8747
-6 6 5 -0.7722 -4.3503
-6 6 6 4.1942 -4.0915
-6 6 7 7.7013 -4.3437
-6 6 8 6.2841 -1.6812
-6 6 9 2.2078 2.2743
-6 6 10 -0.2243 3.4139
-6 8 1 5.0055 -3.8262
-6 8 2 4.1855 -0.5397
-6 8 3 5.3611 3.7960
-6 8 4 5.5405 3.8230
-6 8 5 2.4800 1.4586
-6 8 6 -1.2396 2.0124
-6 8 7 -2.9435 4.6377
-6 8 8 -2.5309 4.4275
-6 10 1 -4.7291 1.8014
-6 10 2 -2.3481 1.9417
-6 10 3 -0.9618 1.1778
-6 10 4 0.3401 1.4054
-6 10 5 1.3533 2.0236
-5 -11 -4 8.8087 -2.3048
-5 -11 -3 5.8956 1.1242
-5 -11 -2 2.2734 1.2222
-5 -11 -1 0.5255 -2.4615
-5 -11 0 -1.6289 -3.8509
-5 -9 -7 -0.1615 0.1725
-5 -9 -6 -0.4842 2.9341
-5 -9 -5 -1.6969 8.1134
-5 -9 -4 -1.3504 6.9532
-5 -9 -3 -0.9148 0.2013
-5 -9 -2 -4.7164 -2.0535
-5 -9 -1 -12.2483 2.6144
-5 -9 0 -15.1403 6.0016
-5 -7 -9 0.8187 -13.4361
-5 -7 -8 -1.6007 -8.8983
-5 -7 -7 -3.1093 0.7231
-5 -7 -6 -4.1829 4.6333
-5 -7 -5 -5.5861 1.5904
-5 -7 -4 -5.5611 0.5162
-5 -7 -3 -1.8760 3.7803
-5 -7 -2 4.8166 2.6388
-5 -7 -1 10.9196 -6.9882
-5 -7 0 11.8156 -16.6514
-5 -5 -10 4.4444 11.2812
-5 -5 -9 7.8792 13.9497
-5 -5 -8 4.8026 6.7016
-5 -5 -7 -1.9646 -4.0810
-5 -5 -6 -3.3824 -6.5055
-5 -5 -5 2.3386 0.5531
-5 -5 -4 6.0841 5.5770
-5 -5 -3 1.6520 1.6721
-5 -5 -2 -4.4588 -3.6013
-5 -5 -1 -2.7442 -0.7904
-5 -5 0 6.3511 7.8593
-5 -3 -11 0.7516 0.2801
-5 -3 -10 -6.9085 -4.2905
-5 -3 -9 -11.9734 -6.8865
-5 -3 -8 -6.1328 -4.3748
-5 -3 -7 4.8256 0.0657
-5 -3 -6 6.2037 0.5373
-5 -3 -5 -5.3922 -2.5150
-5 -3 -4 -16.0036 -2.9476
-5 -3 -3 -13.5755 0.8539
-5 -3 -2 -4.6490 3.5686
-5 -3 -1 -3.7602 2.4815
-5 -3 0 -13.1879 2.1291
-5 -1 -11 -2.8842 0.9612
-5 -1 -10 1.8239 1.2030
-5 -1 -9 6.1102 0.8830
-5 -1 -8 4.5810 0.3842
-5 -1 -7 -0.8913 0.6103
-5 -1 -6 -2.6446 0.4442
-5 -1 -5 2.6691 -3.9823
-5 -1 -4 9.3302 -12.6745
-5 -1 -3 10.5461 -18.1915
-5 -1 -2 7.5265 -15.2303
-5 -1 -1 6.3735 -10.0569
-5 -1 0 8.7713 -12.9729
-5 1 1 10.9666 23.2664
-5 1 2 9.2157 31.0998
-5 1 3 5.1761 27.0129
-5 1 4 0.6281 11.6960
-5 1 5 -2.8909 -6.2081
-5 1 6 -3.6941 -16.9763
-5 1 7 -1.6218 -15.8123
-5 1 8 1.0112 -5.6772
-5 1 9 2.1069 4.8673
-5 1 10 1.9510 8.5720
-5 1 11 1.5799 5.6448
-5 1 12 1.0748 2.0629
-5 1 13 0.4765 1.4848
-5 3 1 -22.0348 -6.1548
-5 3 2 -23.3041 -10.7357
-5 3 3 -16.9582 -10.4284
-5 3 4 -7.1302 -5.2974
-5 3 5 1.7510 0.4128
-5 3 6 6.3115 4.1382
-5 3 7 6.1980 5.4625
-5 3 8 3.4658 3.6517
-5 3 9 -0.2996 -0.8204
-5 3 10 -3.7141 -4.3502
-5 3 11 -4.3322 -4.0669
-5 3 12 -1.6255 -1.8632
-5 3 13 0.9570 -0.9451
-5 5 1 15.0889 -13.7063
-5 5 2 17.0941 -14.2233
-5 5 3 12.4541 -11.2728
-5 5 4 5.7815 -5.8830
-5 5 5 1.9606 0.9663
-5 5 6 0.9801 5.7482
-5 5 7 -1.2903 6.1246
-5 5 8 -5.0653 4.1998
-5 5 9 -4.9854 2.8835
-5 5 10 0.2759 2.3003
-5 5 11 4.3295 1.8067
-5 5 12 3.1122 1.8715
-5 7 1 5.1588 18.1949
-5 7 2 -4.1627 12.8135
-5 7 3 -8.0933 6.1986
-5 7 4 -5.0052 1.2811
-5 7 5 -1.7859 -0.4707
-5 7 6 -2.3219 0.6186
-5 7 7 -1.9827 0.7407
-5 7 8 2.0952 -2.2987
-5 7 9 4.6260 -4.7958
-5 7 10 1.6289 -3.4345
-5 7 11 -2.6355 -1.0725
-5 9 1 -6.5357 -4.1603
-5 9 2 7.8900 -1.7745
-5 9 3 14.2206 -1.2531
-5 9 4 7.4410 -0.8625
-5 9 5 -2.7671 -1.5171
-5 9 6 -6.0522 -4.3552
-5 9 7 -3.7162 -5.4226
-5 9 8 -2.5417 -2.0489
-5 9 9 -3.4803 1.3926
-5 11 1 -6.0167 1.8021
-5 11 2 -9.4250 1.1907
-5 11 3 -6.8577 2.4379
-5 11 4 0.4530 1.7822
-5 11 5 5.7932 -0.1437
-5 11 6 5.0324 0.1562
-4 -12 -5 -0.6810 11.2437
-4 -12 -4 -3.8307 14.3580
-4 -12 -3 -5.5663 13.0494
-4 -12 -2 -0.9821 10.1556
-4 -12 -1 5.8088 5.2289
-4 -12 0 6.0263 -4.4425
-4 -10 -8 0.4837 -1.4583
-4 -10 -7 -1.3116 -6.0568
-4 -10 -6 -5.8115 -12.2652
-4 -10 -5 -10.1738 -15.1985
-4 -10 -4 -10.1367 -12.0794
-4 -10 -3 -8.4999 -7.3374
-4 -10 -2 -9.9099 -6.8102
-4 -10 -1 -9.9220 -8.5267
-4 -10 0 -1.9855 -5.2892
-4 -8 -10 -1.5052 -2.0842
-4 -8 -9 2.4903 -1.1178
-4 -8 -8 7.0103 1.1499
-4 -8 -7 10.5512 2.8851
-4 -8 -6 13.3957 1.0131
-4 -8 -5 12.1560 -4.4057
-4 -8 -4 3.3104 -8.3464
-4 -8 -3 -7.5338 -5.8702
-4 -8 -2 -9.9474 1.8012
-4 -8 -1 -2.5161 7.9589
-4 -8 0 6.8253 7.1871
-4 -6 -11 1.3288 0.1812
-4 -6 -10 -1.2428 2.1805
-4 -6 -9 -5.6928 3.7371
-4 -6 -8 -7.1023 4.8253
-4 -6 -7 -4.5190 6.4364
-4 -6 -6 -2.4782 7.2140
-4 -6 -5 -2.3645 2.7960
-4 -6 -4 0.6147 -8.0748
-4 -6 -3 8.1391 -17.9517
-4 -6 -2 13.8339 -16.4505
-4 -6 -1 11.7762 -2.7573
-4 -6 0 3.5818 11.9790
-4 -4 -12 0.7310 0.5481
-4 -4 -11 -3.1221 -4.3034
-4 -4 -10 -4.4962 -8.3800
-4 -4 -9 -2.6812 -7.5913
-4 -4 -8 -1.3721 -3.1905
-4 -4 -7 -0.5121 1.0552
-4 -4 -6 4.8154 4.1430
-4 -4 -5 14.1832 7.5428
-4 -4 -4 18.5439 10.7615
-4 -4 -3 11.6531 9.8783
-4 -4 -2 -1.6486 2.7933
-4 -4 -1 -11.7943 -5.0105
-4 -4 0 -13.2101 -4.7997
-4 -2 -12 1.3789 -0.5003
-4 -2 -11 7.4908 0.5931
-4 -2 -10 9.4202 1.6501
-4 -2 -9 5.9855 0.6254
-4 -2 -8 1.2237 -1.0224
-4 -2 -7 -3.7845 -1.1947
-4 -2 -6 -10.0061 0.0943
-4 -2 -5 -13.4131 1.8610
-4 -2 -4 -9.3425 3.4082
-4 -2 -3 -1.9293 4.0800
-4 -2 -2 0.5344 3.0026
-4 -2 -1 -3.0518 -0.7022
-4 -2 0 -8.0232 -6.2437
-4 0 1 14.5761 -0.3132
-4 0 2 5.7398 0.3626
-4 0 3 -2.6529 0.4343
-4 0 4 -7.7320 -0.0189
-4 0 5 -5.9399 -0.3188
-4 0 6 0.2952 -0.1540
-4 0 7 3.0177 0.1331
-4 0 8 0.0458 0.1504
-4 0 9 -1.9745 -0.0356
-4 0 10 1.2897 -0.1172
-4 0 11 5.4067 -0.0326
-4 0 12 5.1753 0.0446
-4 0 13 2.2838 0.0849
-4 0 14 0.8186 0.1772
-4 2 1 -12.0920 9.6352
-4 2 2 -14.4017 5.6997
-4 2 3 -9.8244 -0.9224
-4 2 4 1.5454 -2.1587
-4 2 5 11.2826 3.1682
-4 2 6 11.7498 7.0792
-4 2 7 5.2521 3.7357
-4 2 8 -0.5955 -3.0619
-4 2 9 -2.6019 -6.4582
-4 2 10 -2.5739 -4.8083
-4 2 11 -1.7484 -0.6374
-4 2 12 0.0774 3.4962
-4 2 13 1.5828 5.5732
-4 2 14 1.0036 4.4699
-4 4 1 -5.5777 -3.7967
-4 4 2 6.2575 -11.7583
-4 4 3 12.5517 -11.8858
-4 4 4 6.8760 -5.3650
-4 4 5 -4.9783 2.1024
-4 4 6 -10.7990 6.1845
-4 4 7 -7.0729 5.3371
-4 4 8 -1.5309 1.7606
-4 4 9 -0.5071 0.4953
-4 4 10 -1.7783 3.2387
-4 4 11 -1.5693 5.3894
-4 4 12 -0.7837 3.0501
-4 4 13 -1.0936 -1.0561
-4 6 1 -5.3679 -16.0796
-4 6 2 -10.8971 -7.8424
-4 6 3 -9.8499 4.4819
-4 6 4 -3.0007 9.7205
-4 6 5 2.7428 4.2587
-4 6 6 2.3645 -3.7570
-4 6 7 0.3511 -4.3209
-4 6 8 2.9755 0.7158
-4 6 9 7.2225 1.2570
-4 6 10 5.9286 -4.4586
-4 6 11 -0.0931 -7.6704
-4 6 12 -3.8649 -4.1566
-4 8 1 12.1182 -1.2618
-4 8 2 12.5380 2.8522
-4 8 3 7.7524 1.5239
-4 8 4 0.8349 -0.9724
-4 8 5 -0.8477 0.2943
-4 8 6 3.4365 2.1270
-4 8 7 4.4133 -1.0908
-4 8 8 -2.0928 -5.9905
-4 8 9 -7.4705 -4.4179
-4 8 10 -4.8711 2.6167
-4 8 11 0.3866 6.0130
-4 10 1 8.4686 -3.6607
-4 10 2 10.2100 -9.9935
-4 10 3 2.4861 -7.3321
-4 10 4 -6.7014 0.3646
-4 10 5 -12.2957 5.4101
-4 10 6 -12.4647 6.4520
-4 10 7 -5.7804 7.1127
-4 10 8 3.5116 7.9320
-4 10 9 6.6961 5.7854
-4 12 1 0.1372 14.9450
-4 12 2 -3.0762 16.7169
-4 12 3 -0.2193 6.8702
-4 12 4 3.8922 -6.1278
-4 12 5 5.0902 -12.2041
-4 12 6 3.3165 -9.6547
-3 -13 -5 -3.3628 -1.7712
-3 -13 -4 -1.0482 -3.9793
-3 -13 -3 1.4841 -5.3518
-3 -13 -2 -1.0734 -1.9493
-3 -13 -1 -5.5840 2.6384
-3 -13 0 -4.5553 1.5917
-3 -11 -8 -0.1746 -3.5423
-3 -11 -7 3.3149 2.1137
-3 -11 -6 7.4954 7.4403
-3 -11 -5 8.3202 9.3978
-3 -11 -4 5.3008 7.5834
-3 -11 -3 3.8179 -0.5469
-3 -11 -2 6.7488 -13.6107
-3 -11 -1 8.9090 -20.2850
-3 -11 0 5.7518 -11.9668
-3 -9 -10 9.3989 0.2599
-3 -9 -9 9.3319 2.7812
-3 -9 -8 1.0160 3.3181
-3 -9 -7 -9.4998 2.6533
-3 -9 -6 -12.5299 3.2938
-3 -9 -5 -5.4524 4.0352
-3 -9 -4 5.0441 2.4286
-3 -9 -3 11.6348 0.1419
-3 -9 -2 13.5508 -0.8073
-3 -9 -1 13.1137 -2.3323
-3 -9 0 8.6983 -3.7715
-3 -7 -12 0.1790 5.4021
-3 -7 -11 -1.7518 7.4143
-3 -7 -10 -2.7970 8.3976
-3 -7 -9 0.0679 4.9493
-3 -7 -8 4.1189 -3.2636
-3 -7 -7 3.0048 -11.8500
-3 -7 -6 -4.5353 -15.1327
-3 -7 -5 -11.7553 -9.7462
-3 -7 -4 -11.6730 3.0576
-3 -7 -3 -5.0988 17.3025
-3 -7 -2 1.5263 26.8120
-3 -7 -1 3.9823 29.2665
-3 -7 0 2.9606 23.4575
-3 -5 -13 -3.5858 -1.0369
-3 -5 -12 -3.2617 -2.1889
-3 -5 -11 -3.2624 -5.1590
-3 -5 -10 -5.7106 -6.7414
-3 -5 -9 -5.5503 -3.3336
-3 -5 -8 1.8413 3.0213
-3 -5 -7 9.5446 6.8464
-3 -5 -6 7.1009 6.1441
-3 -5 -5 -2.4647 3.3807
-3 -5 -4 -5.4476 1.7400
-3 -5 -3 2.2565 2.4497
-3 -5 -2 7.9808 2.4105
-3 -5 -1 -0.7775 -5.2195
-3 -5 0 -18.5112 -21.8253
-3 -3 -13 -0.8831 -5.9917
-3 -3 -12 -2.6696 -3.0862
-3 -3 -11 -0.2081 2.4369
-3 -3 -10 6.9321 5.8957
-3 -3 -9 8.1734 7.0431
-3 -3 -8 -0.9125 7.7217
-3 -3 -7 -6.7802 5.2272
-3 -3 -6 0.4886 -2.6996
-3 -3 -5 5.6366 -9.6550
-3 -3 -4 -10.7789 -8.3148
-3 -3 -3 -36.6588 -2.9032
-3 -3 -2 -35.4882 -2.5768
-3 -3 -1 8.2504 -6.1419
-3 -3 0 64.5947 -4.8555
-3 -1 -13 4.3929 -1.2578
-3 -1 -12 4.6635 -4.2016
-3 -1 -11 0.8147 -2.8926
-3 -1 -10 -6.2528 3.7831
-3 -1 -9 -9.2379 5.9215
-3 -1 -8 -4.7231 -1.8510
-3 -1 -7 0.7904 -9.4943
-3 -1 -6 2.4396 -10.0664
-3 -1 -5 6.4570 -14.3081
-3 -1 -4 17.9784 -28.2734
-3 -1 -3 25.9357 -31.2582
-3 -1 -2 12.5720 1.1254
-3 -1 -1 -22.2118 59.3015
-3 -1 0 -54.3259 102.4545
-3 1 1 -58.0876 -95.5721
-3 1 2 -26.5868 -40.9055
-3 1 3 12.5881 25.3641
-3 1 4 29.5360 56.8408
-3 1 5 18.6381 37.6216
-3 1 6 -1.0116 -3.3634
-3 1 7 -10.1713 -26.4273
-3 1 8 -7.5191 -23.4849
-3 1 9 -2.9996 -14.7463
-3 1 10 -2.3129 -13.2110
-3 1 11 -3.6584 -12.0637
-3 1 12 -4.3832 -4.4198
-3 1 13 -4.2235 3.7042
-3 1 14 -3.4406 4.6568
-3 3 1 85.3256 -2.4575
-3 3 2 55.3493 -8.8075
-3 3 3 4.7131 -9.1315
-3 3 4 -23.6651 -4.3286
-3 3 5 -18.2071 2.1142
-3 3 6 -1.3447 6.5422
-3 3 7 5.4150 6.5985
-3 3 8 3.7627 3.9787
-3 3 9 4.7295 3.1936
-3 3 10 8.9807 5.1046
-3 3 11 9.6888 4.9033
-3 3 12 5.3647 -0.6291
-3 3 13 0.8659 -7.1215
-3 3 14 -0.4143 -7.9438
-3 5 1 -26.8011 35.4812
-3 5 2 -17.0429 33.3653
-3 5 3 0.0741 17.2312
-3 5 4 9.1462 2.1688
-3 5 5 7.7584 -3.1410
-3 5 6 4.0446 -2.9337
-3 5 7 2.3033 -2.1786
-3 5 8 -0.0384 0.3959
-3 5 9 -4.0867 4.9229
-3 5 10 -6.6075 6.4944
-3 5 11 -5.0446 2.8488
-3 5 12 -0.4590 -1.4565
-3 5 13 3.8051 -2.1553
-3 5 14 4.5370 -0.7441
-3 7 1 0.9914 -8.0218
-3 7 2 -1.2597 12.3604
-3 7 3 -4.0161 22.8680
-3 7 4 -8.4563 15.2045
-3 7 5 -13.1765 -0.5423
-3 7 6 -13.1396 -8.8492
-3 7 7 -6.2673 -7.6506
-3 7 8 1.1432 -5.2824
-3 7 9 2.0385 -5.2551
-3 7 10 -1.0470 -4.1447
-3 7 11 -1.0519 -0.3481
-3 7 12 1.7194 3.5423
-3 7 13 1.9244 5.0682
-3 9 1 -3.4596 -0.9908
-3 9 2 -19.4734 -11.6960
-3 9 3 -26.3168 -16.9373
-3 9 4 -14.9029 -10.1257
-3 9 5 6.0927 -0.0672
-3 9 6 17.1559 3.0312
-3 9 7 10.5692 0.8585
-3 9 8 -1.3185 -0.7469
-3 9 9 -4.1562 -1.3127
-3 9 10 0.5728 -1.6363
-3 9 11 2.6058 -0.5311
-3 11 1 1.8069 -3.3476
-3 11 2 3.6345 -11.5738
-3 11 3 7.5351 -9.8689
-3 11 4 5.4860 -4.8264
-3 11 5 -1.2554 -0.3987
-3 11 6 -3.2940 2.6698
-3 11 7 2.7383 3.0058
-3 11 8 9.2262 1.4134
-3 11 9 8.2903 1.0299
-3 13 2 5.4780 5.2415
-3 13 3 3.8717 2.0931
-3 13 4 0.4394 -0.4406
-3 13 5 -1.4739 0.6273
-3 13 6 -2.0675 2.8604
-2 -14 -3 -6.7441 8.7108
-2 -14 -2 -5.8780 4.9666
-2 -14 -1 0.2171 -4.5738
-2 -14 0 8.1987 -9.6305
-2 -12 -8 -3.8134 2.4820
-2 -12 -7 -9.1246 2.4795
-2 -12 -6 -9.1938 1.5248
-2 -12 -5 -5.1500 -6.2690
-2 -12 -4 -1.6312 -18.4553
-2 -12 -3 1.1398 -20.2973
-2 -12 -2 4.1211 -2.7918
-2 -12 -1 4.4286 22.0953
-2 -12 0 1.0221 33.6278
-2 -10 -10 -9.3353 -2.8943
-2 -10 -9 -9.3318 -4.6098
-2 -10 -8 -0.8299 -5.9131
-2 -10 -7 9.2476 -4.6976
-2 -10 -6 12.8991 1.1269
-2 -10 -5 11.1947 10.3444
-2 -10 -4 9.1473 16.7019
-2 -10 -3 6.1510 13.0915
-2 -10 -2 -0.5273 -0.4347
-2 -10 -1 -8.3237 -14.7033
-2 -10 0 -12.7608 -20.0809
-2 -8 -12 0.7659 -2.3465
-2 -8 -11 8.4411 -3.7637
-2 -8 -10 11.1151 -3.1954
-2 -8 -9 5.2608 2.9617
-2 -8 -8 -4.9565 10.6250
-2 -8 -7 -10.9464 11.1603
-2 -8 -6 -7.6912 2.5688
-2 -8 -5 0.1706 -8.2491
-2 -8 -4 2.9385 -14.2788
-2 -8 -3 -2.8008 -13.8135
-2 -8 -2 -11.1577 -7.3519
-2 -8 -1 -14.9555 4.1290
-2 -8 0 -11.9819 15.9608
-2 -6 -13 8.0846 3.1098
-2 -6 -12 5.0169 4.8506
-2 -6 -11 0.3273 6.4492
-2 -6 -10 -0.9626 2.0242
-2 -6 -9 -0.7648 -8.2622
-2 -6 -8 -2.4651 -16.5456
-2 -6 -7 -6.1247 -16.5422
-2 -6 -6 -10.1294 -8.7348
-2 -6 -5 -11.5905 2.8329
-2 -6 -4 -6.7861 13.1246
-2 -6 -3 3.1425 16.6324
-2 -6 -2 10.5272 11.0249
-2 -6 -1 10.3750 0.8099
-2 -6 0 6.2395 -5.7207
-2 -4 -14 -1.4358 -1.1853
-2 -4 -13 -4.0077 0.5358
-2 -4 -12 -4.7727 -0.7593
-2 -4 -11 -4.5075 -0.8038
-2 -4 -10 -2.7586 2.8864
-2 -4 -9 0.6928 4.7274
-2 -4 -8 3.5039 2.9305
-2 -4 -7 4.7634 4.2043
-2 -4 -6 7.5967 8.0142
-2 -4 -5 13.7936 2.9429
-2 -4 -4 19.5293 -12.0990
-2 -4 -3 18.5810 -21.5267
-2 -4 -2 6.4869 -17.6175
-2 -4 -1 -16.8221 -13.0497
-2 -4 0 -42.2666 -19.0095
-2 -2 -14 -1.2754 2.5798
-2 -2 -13 0.0419 3.1126
-2 -2 -12 3.0008 4.9157
-2 -2 -11 3.7761 3.4355
-2 -2 -10 0.5807 -1.4836
-2 -2 -9 -0.8190 -4.1137
-2 -2 -8 3.7778 -5.4137
-2 -2 -7 8.1997 -11.0298
-2 -2 -6 5.1729 -13.3004
-2 -2 -5 -3.0656 3.0181
-2 -2 -4 -10.6024 30.7800
-2 -2 -3 -14.1055 39.8459
-2 -2 -2 -8.4358 16.1310
-2 -2 -1 9.8685 -19.1309
-2 -2 0 29.9982 -37.5571
-2 0 1 44.4084 -2.6936
-2 0 2 35.0564 -1.1015
-2 0 3 7.0417 0.5185
-2 0 4 -21.7706 0.8454
-2 0 5 -29.4687 0.2801
-2 0 6 -19.1252 -0.2126
-2 0 7 -9.7576 -0.2077
-2 0 8 -6.6882 0.0648
-2 0 9 -1.7663 0.1738
-2 0 10 5.3673 0.0112
-2 0 11 6.6498 -0.1468
-2 0 12 1.4751 -0.0921
-2 0 13 -2.4042 0.0747
-2 0 14 -1.2909 0.1924
-2 0 15 1.3578 0.2230
-2 2 1 34.4251 35.6713
-2 2 2 16.3814 16.2824
-2 2 3 -7.9336 -4.7842
-2 2 4 -23.5004 -18.6030
-2 2 5 -26.2407 -21.6881
-2 2 6 -17.1555 -17.1177
-2 2 7 -1.1483 -10.6735
-2 2 8 10.3497 -5.0021
-2 2 9 8.6967 -0.4572
-2 2 10 -0.8258 1.8307
-2 2 11 -5.7894 1.8245
-2 2 12 -2.1932 1.8034
-2 2 13 3.4087 2.6979
-2 2 14 4.6668 2.8512
-2 2 15 2.1381 1.7286
-2 4 1 -52.3078 26.8064
-2 4 2 -33.9932 22.6132
-2 4 3 2.2612 5.5656
-2 4 4 31.3561 -12.0019
-2 4 5 36.6055 -18.2063
-2 4 6 22.4982 -11.1611
-2 4 7 5.0752 0.7602
-2 4 8 -4.4388 7.0987
-2 4 9 -5.1781 5.0932
-2 4 10 -2.0196 -0.0224
-2 4 11 -0.0642 -3.1017
-2 4 12 -1.2710 -3.1301
-2 4 13 -3.2712 -0.9040
-2 4 14 -2.6434 1.9897
-2 6 1 2.5473 3.9023
-2 6 2 -1.9145 -3.1743
-2 6 3 -7.3468 -9.4710
-2 6 4 -9.6238 -11.3332
-2 6 5 -6.2582 -9.1661
-2 6 6 -1.2078 -4.5138
-2 6 7 0.7265 1.0830
-2 6 8 0.0097 4.5255
-2 6 9 -0.1988 3.2813
-2 6 10 1.0775 -0.2051
-2 6 11 2.6078 -1.2060
-2 6 12 2.8570 0.1814
-2 6 13 0.8810 0.2054
-2 6 14 -2.2473 -1.3026
-2 8 1 -3.8571 -20.6271
-2 8 2 4.8861 -14.6821
-2 8 3 9.5015 -2.6817
-2 8 4 8.6714 8.0446
-2 8 5 5.0880 12.1491
-2 8 6 1.2061 8.0561
-2 8 7 -1.9832 -0.3078
-2 8 8 -2.3966 -5.0554
-2 8 9 1.0548 -2.6265
-2 8 10 4.3633 1.5910
-2 8 11 2.9201 1.5058
-2 8 12 -0.9726 -0.9660
-2 10 1 -12.7299 15.8213
-2 10 2 -6.8813 7.8714
-2 10 3 5.0614 1.0757
-2 10 4 16.9292 -4.0261
-2 10 5 19.3728 -7.0477
-2 10 6 12.1388 -6.1344
-2 10 7 3.7095 -1.6206
-2 10 8 -1.3967 2.7326
-2 10 9 -4.9292 4.0724
-2 10 10 -6.4632 3.2945
-2 10 11 -3.7856 2.2420
-2 12 3 -3.7355 10.7916
-2 12 4 -8.8074 18.4028
-2 12 5 -10.4699 16.8366
-2 12 6 -5.7282 9.7864
-2 12 7 -0.3985 2.3853
-2 12 8 0.5719 -2.2660
-1 -13 -7 1.7890 -7.1487
-1 -13 -6 -1.4148 -4.4834
-1 -13 -5 -3.0268 -1.6868
-1 -13 -4 -2.0282 -1.0442
-1 -13 -3 -2.1333 -0.6850
-1 -13 -2 -4.0831 0.7190
-1 -13 -1 -4.0692 1.7736
-1 -13 0 -1.4950 2.0330
-1 -11 -10 4.1459 2.3301
-1 -11 -9 5.8082 6.9479
-1 -11 -8 4.2104 9.7321
-1 -11 -7 -0.2963 5.9932
-1 -11 -6 -4.4274 -3.3748
-1 -11 -5 -4.5975 -9.9071
-1 -11 -4 0.9539 -7.0178
-1 -11 -3 10.0601 2.6844
-1 -11 -2 16.1690 11.5442
-1 -11 -1 13.5700 13.4050
-1 -11 0 4.2006 6.2274
-1 -9 -12 -1.4518 9.8666
-1 -9 -11 -5.7649 8.3560
-1 -9 -10 -11.7318 3.7495
-1 -9 -9 -13.3436 -0.5409
-1 -9 -8 -3.7267 -3.5612
-1 -9 -7 13.8084 -4.2637
-1 -9 -6 24.6097 -0.7474
-1 -9 -5 18.2386 4.9863
-1 -9 -4 0.4617 6.3249
-1 -9 -3 -15.4744 -0.2851
-1 -9 -2 -23.7903 -9.9595
-1 -9 -1 -25.7850 -14.7281
-1 -9 0 -20.6410 -12.7940
-1 -7 -13 -4.9535 -4.8509
-1 -7 -12 -5.9175 -12.0801
-1 -7 -11 -4.4223 -11.9562
-1 -7 -10 -0.5594 -5.2552
-1 -7 -9 1.0875 2.0193
-1 -7 -8 -3.2703 7.6986
-1 -7 -7 -8.3407 9.9275
-1 -7 -6 -4.9854 3.1962
-1 -7 -5 5.4951 -10.3308
-1 -7 -4 11.3690 -14.7984
-1 -7 -3 7.2321 -0.4627
-1 -7 -2 2.0681 18.1218
-1 -7 -1 5.9661 19.0256
-1 -7 0 15.7971 2.5504
-1 -5 -14 0.8042 -4.0080
-1 -5 -13 2.6559 -1.3964
-1 -5 -12 5.8117 1.5911
-1 -5 -11 6.3053 -1.8572
-1 -5 -10 2.9673 -9.7028
-1 -5 -9 -0.6525 -14.6981
-1 -5 -8 -3.1791 -13.4191
-1 -5 -7 -5.4878 -3.8601
-1 -5 -6 -4.5161 15.3315
-1 -5 -5 0.4631 33.2164
-1 -5 -4 -1.2717 27.8284
-1 -5 -3 -16.8797 -5.8151
-1 -5 -2 -29.1957 -39.6748
-1 -5 -1 -13.3431 -40.9639
-1 -5 0 25.4225 -9.7733
-1 -3 -14 2.8626 -0.4112
-1 -3 -13 2.3905 -0.9655
-1 -3 -12 0.3803 -0.8614
-1 -3 -11 0.8962 0.8949
-1 -3 -10 3.3990 3.1467
-1 -3 -9 5.3877 5.8363
-1 -3 -8 9.0671 8.5732
-1 -3 -7 12.2038 7.0963
-1 -3 -6 3.5202 -1.2536
-1 -3 -5 -12.7574 -10.6773
-1 -3 -4 -5.4431 -13.0344
-1 -3 -3 38.9931 -8.1749
-1 -3 -2 77.4682 -2.1511
-1 -3 0 -9.1592 2.5536
-1 -1 -15 -0.0299 2.3027
-1 -1 -14 -0.8273 3.4441
-1 -1 -13 -0.6103 3.6947
-1 -1 -12 0.4362 2.6993
-1 -1 -11 0.8367 2.6226
-1 -1 -10 0.9944 2.6317
-1 -1 -9 0.4486 -1.1759
-1 -1 -8 -4.0132 -5.9277
-1 -1 -7 -10.3915 -4.0001
-1 -1 -6 -9.4343 2.4866
-1 -1 -5 -1.1502 5.6466
-1 -1 -4 -2.4207 10.7946
-1 -1 -3 -22.4251 30.5361
-1 -1 -2 -41.8772 60.0550
-1 -1 -1 -37.0719 80.2434
-1 -1 0 -15.4889 83.1933
-1 1 1 -4.9640 -73.4860
-1 1 2 -12.1252 -50.7471
-1 1 3 -20.2997 -15.0670
-1 1 4 -11.0430 20.6446
-1 1 5 9.9463 41.0380
-1 1 6 24.4528 44.5656
-1 1 7 23.9347 36.7031
-1 1 8 14.2063 20.1075
-1 1 9 5.7155 1.7339
-1 1 10 3.5955 -5.9739
-1 1 11 4.7838 -0.8636
-1 1 12 3.7001 5.2119
-1 1 13 -0.0577 4.1506
-1 1 14 -2.3613 0.5358
-1 1 15 -1.6365 0.0135
-1 3 1 -54.3229 -2.7327
-1 3 2 -42.8840 -2.7401
-1 3 3 -3.7113 -1.1022
-1 3 4 18.2156 2.6677
-1 3 5 12.5793 5.7647
-1 3 6 -2.6744 4.9238
-1 3 7 -11.6595 1.8767
-1 3 8 -12.7469 1.0658
-1 3 9 -12.1827 2.5191
-1 3 10 -13.2553 2.5680
-1 3 11 -11.7318 0.5490
-1 3 12 -3.6099 -0.7660
-1 3 13 5.6898 -0.3014
-1 3 14 7.4112 0.2893
-1 3 15 2.3157 -0.1965
-1 5 1 52.0336 -25.0695
-1 5 2 42.3576 -39.1324
-1 5 3 10.4789 -31.9743
-1 5 4 -15.1330 -14.9871
-1 5 5 -20.7954 1.0485
-1 5 6 -12.8366 8.3912
-1 5 7 -3.1968 4.8069
-1 5 8 3.4932 -3.3911
-1 5 9 9.3278 -7.2458
-1 5 10 13.6338 -4.5448
-1 5 11 10.7820 0.4252
-1 5 12 0.2318 3.6106
-1 5 13 -8.6928 3.5781
-1 5 14 -8.1453 0.7843
-1 7 1 20.3407 11.0126
-1 7 2 15.8284 9.1005
-1 7 3 7.1479 -0.0767
-1 7 4 -0.2061 -3.5149
-1 7 5 -4.6504 0.8520
-1 7 6 -5.0535 6.5548
-1 7 7 -1.1434 8.7188
-1 7 8 2.3955 7.6023
-1 7 9 0.1397 5.3514
-1 7 10 -5.2707 2.5974
-1 7 11 -6.0710 -1.1728
-1 7 12 -1.0197 -4.7657
-1 7 13 3.4647 -5.1673
-1 9 2 9.6846 10.6922
-1 9 3 16.9403 11.9402
-1 9 4 11.1063 6.9527
-1 9 5 -0.5280 -2.7737
-1 9 6 -8.5501 -7.0326
-1 9 7 -9.4583 -1.2467
-1 9 8 -5.2705 5.9642
-1 9 9 -0.3053 5.2446
-1 9 10 1.6406 -0.3158
-1 9 11 0.4653 -1.7921
-1 9 12 -0.4910 1.6139
-1 11 5 1.2180 -7.4644
-1 11 6 -2.1749 -5.6391
-1 11 7 -7.4505 -6.1877
-1 11 9 -7.1392 -5.5137
-1 11 10 -0.9044 -0.1687
0 -14 -5 6.8436 -1.6729
0 -14 -4 14.0785 -6.4898
0 -14 -3 13.2044 -9.8820
0 -14 -2 2.1729 -5.5684
0 -14 -1 -11.5101 5.0489
0 -14 0 -17.6088 10.9267
0 -12 -9 -2.3504 -7.2889
0 -12 -8 -3.3057 -9.4840
0 -12 -7 -0.4612 -8.0934
0 -12 -6 2.3944 -0.3174
0 -12 -5 0.7932 15.0797
0 -12 -4 -2.7740 31.8981
0 -12 -3 -3.1572 34.5178
0 -12 -2 -0.8205 11.7544
0 -12 -1 0.5812 -23.8945
0 -12 0 0.7083 -41.4821
0 -10 -11 3.5297 -1.5484
0 -10 -10 9.0116 -1.2103
0 -10 -9 12.0557 -0.2263
0 -10 -8 9.0068 3.4795
0 -10 -7 -0.4224 8.7692
0 -10 -6 -11.5030 8.9978
0 -10 -5 -18.3554 -0.5481
0 -10 -4 -18.0151 -14.1178
0 -10 -3 -9.2655 -19.1083
0 -10 -2 7.6766 -9.4813
0 -10 -1 26.4023 6.6715
0 -10 0 34.7795 14.4138
0 -8 -13 4.4258 0.2313
0 -8 -12 3.9636 0.9372
0 -8 -11 -1.2960 2.9604
0 -8 -10 -4.2942 5.3448
0 -8 -9 0.1269 3.0447
0 -8 -8 7.2581 -7.0926
0 -8 -7 9.5279 -17.6816
0 -8 -6 6.6399 -16.9984
0 -8 -5 3.0022 -5.1472
0 -8 -4 -0.5856 5.7862
0 -8 -3 -6.3105 9.6057
0 -8 -2 -13.4133 12.8032
0 -8 -1 -18.5655 19.9353
0 -8 0 -20.1786 24.3390
0 -6 -14 2.1649 -3.1939
0 -6 -13 -1.2554 -2.2086
0 -6 -12 -2.6207 1.1714
0 -6 -11 1.2238 3.9595
0 -6 -10 4.6614 5.8615
0 -6 -9 3.5157 10.0165
0 -6 -8 2.5980 14.7982
0 -6 -7 4.7516 12.5001
0 -6 -6 3.2593 1.4270
0 -6 -5 -4.9687 -8.7191
0 -6 -4 -10.2611 -9.8193
0 -6 -3 -5.1517 -6.5197
0 -6 -2 3.0296 -8.0887
0 -6 -1 5.2735 -14.7581
0 -6 0 4.5022 -18.4217
0 -4 -14 -1.5537 7.4641
0 -4 -13 -0.1413 5.3067
0 -4 -12 0.4687 -1.0002
0 -4 -11 -1.6791 -4.5212
0 -4 -10 -3.5966 -3.1638
0 -4 -9 -2.7606 0.6432
0 -4 -8 -0.4810 6.3072
0 -4 -7 1.3937 10.5081
0 -4 -6 0.1728 4.3581
0 -4 -5 -9.3256 -10.9071
0 -4 -4 -25.2779 -16.3068
0 -4 -3 -30.1273 0.3487
0 -4 -2 -7.1060 25.0166
0 -4 -1 31.9913 38.7012
0 -4 0 51.3854 41.4930
0 -2 -15 -0.8500 -2.4219
0 -2 -14 0.2282 -4.1336
0 -2 -13 1.4736 -1.7268
0 -2 -12 0.3346 1.8186
0 -2 -11 -4.9668 1.9461
0 -2 -10 -10.6841 0.3883
0 -2 -9 -11.8853 0.7710
0 -2 -8 -10.3561 2.0487
0 -2 -7 -6.6019 4.0287
0 -2 -6 11.4826 8.9513
0 -2 -5 50.2432 9.0603
0 -2 -4 80.2621 -10.5129
0 -2 -3 51.9580 -44.6734
0 -2 -2 -46.0899 -65.6582
0 -2 0 -208.7652 -56.9577
0 0 1 246.8060 2.6457
0 0 2 109.5013 2.2076
0 0 3 -20.5331 -0.0830
0 0 4 -75.5086 -1.0760
0 0 5 -59.5418 -0.2829
0 0 6 -26.3733 0.4378
0 0 7 -9.8808 0.1885
0 0 8 -1.6445 -0.2580
0 0 9 9.7710 -0.2065
0 0 10 15.4615 0.1205
0 0 11 8.3429 0.1960
0 0 12 -1.7173 -0.1056
0 0 13 -4.4592 -0.3467
0 0 14 -1.8670 -0.0551
0 0 15 0.4187 0.5407
0 2 1 -159.3306 62.3018
0 2 2 -46.0899 65.6582
0 2 3 51.9580 44.6734
0 2 4 80.2621 10.5129
0 2 5 50.2432 -9.0603
0 2 6 11.4826 -8.9513
0 2 7 -6.6019 -4.0287
0 2 8 -10.3561 -2.0487
0 2 9 -11.8853 -0.7710
0 2 10 -10.6841 -0.3883
0 2 11 -4.9668 -1.9461
0 2 12 0.3346 -1.8186
0 2 13 1.4736 1.7268
0 2 14 0.2282 4.1336
0 2 15 -0.8500 2.4219
0 4 1 31.9913 -38.7012
0 4 2 -7.1060 -25.0166
0 4 3 -30.1273 -0.3487
0 4 4 -25.2779 16.3068
0 4 5 -9.3256 10.9071
0 4 6 0.1728 -4.3581
0 4 7 1.3937 -10.5081
0 4 8 -0.4810 -6.3072
0 4 9 -2.7606 -0.6432
0 4 10 -3.5966 3.1638
0 4 11 -1.6791 4.5212
0 4 12 0.4687 1.0002
0 4 13 -0.1413 -5.3067
0 4 14 -1.5537 -7.4641
0 6 2 3.0296 8.0887
0 6 3 -5.1517 6.5197
0 6 4 -10.2611 9.8193
0 6 5 -4.9687 8.7191
0 6 6 3.2593 -1.4270
0 6 7 4.7516 -12.5001
0 6 8 2.5980 -14.7982
0 6 9 3.5157 -10.0165
0 6 10 4.6614 -5.8615
0 6 11 1.2238 -3.9595
0 6 12 -2.6207 -1.1714
0 6 13 -1.2554 2.2086
0 6 14 2.1649 3.1939
0 8 4 -0.5856 -5.7862
0 8 5 3.0022 5.1472
0 8 6 6.6399 16.9984
0 8 7 9.5279 17.6816
0 8 8 7.2581 7.0926
0 8 9 0.1269 -3.0447
0 8 10 -4.2942 -5.3448
0 8 11 -1.2960 -2.9604
0 8 12 3.9636 -0.9372
0 8 13 4.4258 -0.2313
0 10 9 12.0557 0.2263
0 10 10 9.0116 1.2103
0 10 11 3.5297 1.5484
1 -13 -7 5.4278 6.4577
1 -13 -6 3.3159 3.3905
1 -13 -5 1.5423 -4.5735
1 -13 -4 -0.5936 -8.6458
1 -13 -3 -2.4543 -5.2628
1 -13 -2 -1.9492 -0.0436
1 -13 -1 -0.4355 1.9833
1 -11 -10 -0.9044 0.1687
1 -11 -9 -7.1392 5.5137
1 -11 -8 -10.1698 8.0223
1 -11 -7 -7.4505 6.1877
1 -11 -6 -2.1749 5.6391
1 -11 -5 1.2180 7.4644
1 -11 -4 0.9449 4.6426
1 -11 -3 -2.2315 -4.5712
1 -11 -2 -5.3707 -10.3992
1 -11 -1 -3.8767 -5.0441
1 -9 -12 -0.4910 -1.6139
1 -9 -11 0.4653 1.7921
1 -9 -10 1.6406 0.3158
1 -9 -9 -0.3053 -5.2446
1 -9 -8 -5.2705 -5.9642
1 -9 -7 -9.4583 1.2467
1 -9 -6 -8.5501 7.0326
1 -9 -5 -0.5280 2.7737
1 -9 -4 11.1063 -6.9527
1 -9 -3 16.9403 -11.9402
1 -9 -2 9.6846 -10.6922
1 -9 -1 -6.6843 -9.9478
1 -7 -13 3.4647 5.1673
1 -7 -12 -1.0197 4.7657
1 -7 -11 -6.0710 1.1728
1 -7 -10 -5.2707 -2.5974
1 -7 -9 0.1397 -5.3514
1 -7 -8 2.3955 -7.6023
1 -7 -7 -1.1434 -8.7188
1 -7 -6 -5.0535 -6.5548
1 -7 -5 -4.6504 -0.8520
1 -7 -4 -0.2061 3.5149
1 -7 -3 7.1479 0.0767
1 -7 -2 15.8284 -9.1005
1 -7 -1 20.3407 -11.0126
1 -5 -14 -8.1453 -0.7843
1 -5 -13 -8.6928 -3.5781
1 -5 -12 0.2318 -3.6106
1 -5 -11 10.7820 -0.4252
1 -5 -10 13.6338 4.5448
1 -5 -9 9.3278 7.2458
1 -5 -8 3.4932 3.3911
1 -5 -7 -3.1968 -4.8069
1 -5 -6 -12.8366 -8.3912
1 -5 -5 -20.7954 -1.0485
1 -5 -4 -15.1330 14.9871
1 -5 -3 10.4789 31.9743
1 -5 -2 42.3576 39.1324
1 -5 -1 52.0336 25.0695
1 -3 -15 2.3157 0.1965
1 -3 -14 7.4112 -0.2893
1 -3 -13 5.6898 0.3014
1 -3 -12 -3.6099 0.7660
1 -3 -11 -11.7318 -0.5490
1 -3 -10 -13.2553 -2.5680
1 -3 -9 -12.1827 -2.5191
1 -3 -8 -12.7469 -1.0658
1 -3 -7 -11.6595 -1.8767
1 -3 -6 -2.6744 -4.9238
1 -3 -5 12.5793 -5.7647
1 -3 -4 18.2156 -2.6677
1 -3 -3 -3.7113 1.1022
1 -3 -2 -42.8840 2.7401
1 -3 -1 -54.3229 2.7327
1 -1 -15 -1.6365 -0.0135
1 -1 -14 -2.3613 -0.5358
1 -1 -13 -0.0577 -4.1506
1 -1 -12 3.7001 -5.2119
1 -1 -11 4.7838 0.8636
1 -1 -10 3.5955 5.9739
1 -1 -9 5.7155 -1.7339
1 -1 -8 14.2063 -20.1075
1 -1 -7 23.9347 -36.7031
1 -1 -6 24.4528 -44.5656
1 -1 -5 9.9463 -41.0380
1 -1 -4 -11.0430 -20.6446
1 -1 -3 -20.2997 15.0670
1 -1 -2 -12.1252 50.7471
1 -1 -1 -4.9640 73.4860
1 1 0 -15.4889 -83.1933
1 1 1 -37.0719 -80.2434
1 1 2 -41.8772 -60.0550
1 1 3 -22.4251 -30.5361
1 1 4 -2.4207 -10.7946
1 1 5 -1.1502 -5.6466
1 1 6 -9.4343 -2.4866
1 1 7 -10.3915 4.0001
1 1 8 -4.0132 5.9277
1 1 9 0.4486 1.1759
1 1 10 0.9944 -2.6317
1 1 11 0.8367 -2.6226
1 1 12 0.4362 -2.6993
1 1 13 -0.6103 -3.6947
1 1 14 -0.8273 -3.4441
1 1 15 -0.0299 -2.3027
1 3 0 -9.1592 -2.5536
1 3 1 57.0246 -1.2950
1 3 2 77.4682 2.1511
1 3 3 38.9931 8.1749
1 3 4 -5.4431 13.0344
1 3 5 -12.7574 10.6773
1 3 6 3.5202 1.2536
1 3 7 12.2038 -7.0963
1 3 8 9.0671 -8.5732
1 3 9 5.3877 -5.8363
1 3 10 3.3990 -3.1467
1 3 11 0.8962 -0.8949
1 3 12 0.3803 0.8614
1 3 13 2.3905 0.9655
1 3 14 2.8626 0.4112
1 5 0 25.4225 9.7733
1 5 1 -13.3431 40.9639
1 5 4 -1.2717 -27.8284
1 5 5 0.4631 -33.2164
1 5 6 -4.5161 -15.3315
1 5 7 -5.4878 3.8601
1 5 8 -3.1791 13.4191
1 5 9 -0.6525 14.6981
1 5 10 2.9673 9.7028
1 5 11 6.3053 1.8572
1 5 12 5.8117 -1.5911
1 5 13 2.6559 1.3964
1 5 14 0.8042 4.0080
1 7 0 15.7971 -2.5504
1 7 5 5.4951 10.3308
1 7 6 -4.9854 -3.1962
1 7 7 -8.3407 -9.9275
1 7 8 -3.2703 -7.6986
1 7 9 1.0875 -2.0193
1 7 10 -0.5594 5.2552
1 7 11 -4.4223 11.9562
1 7 12 -5.9175 12.0801
1 7 13 -4.9535 4.8509
1 9 9 -13.3436 0.5409
1 9 10 -11.7318 -3.7495
1 9 11 -5.7649 -8.3560
2 -14 -4 -3.2691 7.7714
2 -14 -3 -2.8886 7.7659
2 -14 -2 3.9176 2.3373
2 -14 -1 10.1567 -5.6992
2 -12 -8 0.5719 2.2660
2 -12 -7 -0.3985 -2.3853
2 -12 -6 -5.7282 -9.7864
2 -12 -5 -10.4699 -16.8366
2 -12 -4 -8.8074 -18.4028
2 -12 -3 -3.7355 -10.7916
2 -12 -2 -1.6807 5.7313
2 -12 -1 -1.5996 24.7702
2 -10 -11 -3.7856 -2.2420
2 -10 -10 -6.4632 -3.2945
2 -10 -9 -4.9292 -4.0724
2 -10 -8 -1.3967 -2.7326
2 -10 -7 3.7095 1.6206
2 -10 -6 12.1388 6.1344
2 -10 -5 19.3728 7.0477
2 -10 -4 16.9292 4.0261
2 -10 -3 5.0614 -1.0757
2 -10 -2 -6.8813 -7.8714
2 -10 -1 -12.7299 -15.8213
2 -8 -12 -0.9726 0.9660
2 -8 -11 2.9201 -1.5058
2 -8 -10 4.3633 -1.5910
2 -8 -9 1.0548 2.6265
2 -8 -8 -2.3966 5.0554
2 -8 -7 -1.9832 0.3078
2 -8 -6 1.2061 -8.0561
2 -8 -5 5.0880 -12.1491
2 -8 -4 8.6714 -8.0446
2 -8 -3 9.5015 2.6817
2 -8 -2 4.8861 14.6821
2 -8 -1 -3.8571 20.6271
2 -6 -14 -2.2473 1.3026
2 -6 -13 0.8810 -0.2054
2 -6 -12 2.8570 -0.1814
2 -6 -11 2.6078 1.2060
2 -6 -10 1.0775 0.2051
2 -6 -9 -0.1988 -3.2813
2 -6 -8 0.0097 -4.5255
2 -6 -7 0.7265 -1.0830
2 -6 -6 -1.2078 4.5138
2 -6 -5 -6.2582 9.1661
2 -6 -4 -9.6238 11.3332
2 -6 -3 -7.3468 9.4710
2 -6 -2 -1.9145 3.1743
2 -6 -1 2.5473 -3.9023
2 -4 -14 -2.6434 -1.9897
2 -4 -13 -3.2712 0.9040
2 -4 -12 -1.2710 3.1301
2 -4 -11 -0.0642 3.1017
2 -4 -10 -2.0196 0.0224
2 -4 -9 -5.1781 -5.0932
2 -4 -8 -4.4388 -7.0987
2 -4 -7 5.0752 -0.7602
2 -4 -6 22.4982 11.1611
2 -4 -5 36.6055 18.2063
2 -4 -4 31.3561 12.0019
2 -4 -3 2.2612 -5.5656
2 -4 -2 -33.9932 -22.6132
2 -4 -1 -52.3078 -26.8064
2 -2 -15 2.1381 -1.7286
2 -2 -14 4.6668 -2.8512
2 -2 -13 3.4087 -2.6979
2 -2 -12 -2.1932 -1.8034
2 -2 -11 -5.7894 -1.8245
2 -2 -10 -0.8258 -1.8307
2 -2 -9 8.6967 0.4572
2 -2 -8 10.3497 5.0021
2 -2 -7 -1.1483 10.6735
2 -2 -6 -17.1555 17.1177
2 -2 -5 -26.2407 21.6881
2 -2 -4 -23.5004 18.6030
2 -2 -3 -7.9336 4.7842
2 -2 -2 16.3814 -16.2824
2 -2 -1 34.4251 -35.6713
2 0 0 38.3884 2.2877
2 0 1 24.6104 0.0805
2 0 2 5.1803 -1.3620
2 0 3 -11.9822 -0.6531
2 0 4 -15.8521 0.5350
2 0 5 -9.4381 0.3869
2 0 6 -4.4768 -0.3726
2 0 7 -2.0407 -0.3004
2 0 8 2.9303 0.2758
2 0 9 5.8478 0.2964
2 0 10 0.2520 -0.1398
2 0 11 -7.6442 -0.3341
2 0 12 -8.4229 -0.1383
2 0 13 -4.0625 0.3032
2 0 14 -1.2394 0.8224
2 2 0 29.9982 37.5571
2 2 1 9.8685 19.1309
2 2 2 -8.4358 -16.1310
2 2 3 -14.1055 -39.8459
2 2 4 -10.6024 -30.7800
2 2 5 -3.0656 -3.0181
2 2 6 5.1729 13.3004
2 2 7 8.1997 11.0298
2 2 8 3.7778 5.4137
2 2 9 -0.8190 4.1137
2 2 10 0.5807 1.4836
2 2 11 3.7761 -3.4355
2 2 12 3.0008 -4.9157
2 2 13 0.0419 -3.1126
2 2 14 -1.2754 -2.5798
2 4 0 -42.2666 19.0095
2 4 1 -16.8221 13.0497
2 4 2 6.4869 17.6175
2 4 3 18.5810 21.5267
2 4 6 7.5967 -8.0142
2 4 7 4.7634 -4.2043
2 4 8 3.5039 -2.9305
2 4 9 0.6928 -4.7274
2 4 10 -2.7586 -2.8864
2 4 11 -4.5075 0.8038
2 4 12 -4.7727 0.7593
2 4 13 -4.0077 -0.5358
2 4 14 -1.4358 1.1853
2 6 0 6.2395 5.7207
2 6 1 10.3750 -0.8099
2 6 2 10.5272 -11.0249
2 6 7 -6.1247 16.5422
2 6 8 -2.4651 16.5456
2 6 9 -0.7648 8.2622
2 6 10 -0.9626 -2.0242
2 6 11 0.3273 -6.4492
2 6 12 5.0169 -4.8506
2 6 13 8.0846 -3.1098
2 8 0 -11.9819 -15.9608
2 8 1 -14.9555 -4.1290
2 8 11 8.4411 3.7637
2 8 12 0.7659 2.3465
2 10 0 -12.7608 20.0809
3 -13 -6 -2.0675 -2.8604
3 -13 -5 -1.4739 -0.6273
3 -13 -4 0.4394 0.4406
3 -13 -3 3.8717 -2.0931
3 -13 -2 5.4780 -5.2415
3 -13 -1 1.6239 -3.5032
3 -11 -9 8.2903 -1.0299
3 -11 -8 9.2262 -1.4134
3 -11 -7 2.7383 -3.0058
3 -11 -6 -3.2940 -2.6698
3 -11 -5 -1.2554 0.3987
3 -11 -4 5.4860 4.8264
3 -11 -3 7.5351 9.8689
3 -11 -2 3.6345 11.5738
3 -11 -1 1.8069 3.3476
3 -9 -11 2.6058 0.5311
3 -9 -10 0.5728 1.6363
3 -9 -9 -4.1562 1.3127
3 -9 -8 -1.3185 0.7469
3 -9 -7 10.5692 -0.8585
3 -9 -6 17.1559 -3.0312
3 -9 -5 6.0927 0.0672
3 -9 -4 -14.9029 10.1257
3 -9 -3 -26.3168 16.9373
3 -9 -2 -19.4734 11.6960
3 -9 -1 -3.4596 0.9908
3 -7 -13 1.9244 -5.0682
3 -7 -12 1.7194 -3.5423
3 -7 -11 -1.0519 0.3481
3 -7 -10 -1.0470 4.1447
3 -7 -9 2.0385 5.2551
3 -7 -8 1.1432 5.2824
3 -7 -7 -6.2673 7.6506
3 -7 -6 -13.1396 8.8492
3 -7 -5 -13.1765 0.5423
3 -7 -4 -8.4563 -15.2045
3 -7 -3 -4.0161 -22.8680
3 -7 -2 -1.2597 -12.3604
3 -7 -1 0.9914 8.0218
3 -5 -14 4.5370 0.7441
3 -5 -13 3.8051 2.1553
3 -5 -12 -0.4590 1.4565
3 -5 -11 -5.0446 -2.8488
3 -5 -10 -6.6075 -6.4944
3 -5 -9 -4.0867 -4.9229
3 -5 -8 -0.0384 -0.3959
3 -5 -7 2.3033 2.1786
3 -5 -6 4.0446 2.9337
3 -5 -5 7.7584 3.1410
3 -5 -4 9.1462 -2.1688
3 -5 -3 0.0741 -17.2312
3 -5 -2 -17.0429 -33.3653
3 -5 -1 -26.8011 -35.4812
3 -3 -14 -0.4143 7.9438
3 -3 -13 0.8659 7.1215
3 -3 -12 5.3647 0.6291
3 -3 -11 9.6888 -4.9033
3 -3 -10 8.9807 -5.1046
3 -3 -9 4.7295 -3.1936
3 -3 -8 3.7627 -3.9787
3 -3 -7 5.4150 -6.5985
3 -3 -6 -1.3447 -6.5422
3 -3 -5 -18.2071 -2.1142
3 -3 -4 -23.6651 4.3286
3 -3 -3 4.7131 9.1315
3 -3 -2 55.3493 8.8075
3 -3 -1 85.3256 2.4575
3 -1 -14 -3.4406 -4.6568
3 -1 -13 -4.2235 -3.7042
3 -1 -12 -4.3832 4.4198
3 -1 -11 -3.6584 12.0637
3 -1 -10 -2.3129 13.2110
3 -1 -9 -2.9996 14.7463
3 -1 -8 -7.5191 23.4849
3 -1 -7 -10.1713 26.4273
3 -1 -6 -1.0116 3.3634
3 -1 -5 18.6381 -37.6216
3 -1 -4 29.5360 -56.8408
3 -1 -3 12.5881 -25.3641
3 -1 -2 -26.5868 40.9055
3 -1 -1 -58.0876 95.5721
3 1 0 -54.3259 -102.4545
3 1 1 -22.2118 -59.3015
3 1 2 12.5720 -1.1254
3 1 3 25.9357 31.2582
3 1 4 17.9784 28.2734
3 1 5 6.4570 14.3081
3 1 6 2.4396 10.0664
3 1 7 0.7904 9.4943
3 1 8 -4.7231 1.8510
3 1 9 -9.2379 -5.9215
3 1 10 -6.2528 -3.7831
3 1 11 0.8147 2.8926
3 1 12 4.6635 4.2016
3 1 13 4.3929 1.2578
3 3 0 64.5947 4.8555
3 3 1 8.2504 6.1419
3 3 2 -35.4882 2.5768
3 3 3 -36.6588 2.9032
3 3 4 -10.7789 8.3148
3 3 5 5.6366 9.6550
3 3 6 0.4886 2.6996
3 3 7 -6.7802 -5.2272
3 3 8 -0.9125 -7.7217
3 3 9 8.1734 -7.0431
3 3 10 6.9321 -5.8957
3 3 11 -0.2081 -2.4369
3 3 12 -2.6696 3.0862
3 3 13 -0.8831 5.9917
3 5 0 -18.5112 21.8253
3 5 1 -0.7775 5.2195
3 5 2 7.9808 -2.4105
3 5 3 2.2565 -2.4497
3 5 4 -5.4476 -1.7400
3 5 5 -2.4647 -3.3807
3 5 6 7.1009 -6.1441
3 5 7 9.5446 -6.8464
3 5 8 1.8413 -3.0213
3 5 9 -5.5503 3.3336
3 5 10 -5.7106 6.7414
3 5 11 -3.2624 5.1590
3 5 12 -3.2617 2.1889
3 7 0 2.9606 -23.4575
3 7 1 3.9823 -29.2665
3 7 2 1.5263 -26.8120
3 7 3 -5.0988 -17.3025
3 7 8 4.1189 3.2636
3 9 0 8.6983 3.7715
3 9 1 13.1137 2.3323
3 9 2 13.5508 0.8073
3 11 0 5.7518 11.9668
4 -12 -6 3.3165 9.6547
4 -12 -5 5.0902 12.2041
4 -12 -4 3.8922 6.1278
4 -12 -3 -0.2193 -6.8702
4 -12 -2 -3.0762 -16.7169
4 -12 -1 0.1372 -14.9450
4 -10 -9 6.6961 -5.7854
4 -10 -8 3.5116 -7.9320
4 -10 -7 -5.7804 -7.1127
4 -10 -6 -12.4647 -6.4520
4 -10 -5 -12.2957 -5.4101
4 -10 -4 -6.7014 -0.3646
4 -10 -3 2.4861 7.3321
4 -10 -2 10.2100 9.9935
4 -10 -1 8.4686 3.6607
4 -8 -11 0.3866 -6.0130
4 -8 -10 -4.8711 -2.6167
4 -8 -9 -7.4705 4.4179
4 -8 -8 -2.0928 5.9905
4 -8 -7 4.4133 1.0908
4 -8 -6 3.4365 -2.1270
4 -8 -5 -0.8477 -0.2943
4 -8 -4 0.8349 0.9724
4 -8 -3 7.7524 -1.5239
4 -8 -2 12.5380 -2.8522
4 -8 -1 12.1182 1.2618
4 -6 -12 -3.8649 4.1566
4 -6 -11 -0.0931 7.6704
4 -6 -10 5.9286 4.4586
4 -6 -9 7.2225 -1.2570
4 -6 -8 2.9755 -0.7158
4 -6 -7 0.3511 4.3209
4 -6 -6 2.3645 3.7570
4 -6 -5 2.7428 -4.2587
4 -6 -4 -3.0007 -9.7205
4 -6 -3 -9.8499 -4.4819
4 -6 -2 -10.8971 7.8424
4 -6 -1 -5.3679 16.0796
4 -4 -13 -1.0936 1.0561
4 -4 -12 -0.7837 -3.0501
4 -4 -11 -1.5693 -5.3894
4 -4 -10 -1.7783 -3.2387
4 -4 -9 -0.5071 -0.4953
4 -4 -8 -1.5309 -1.7606
4 -4 -7 -7.0729 -5.3371
4 -4 -6 -10.7990 -6.1845
4 -4 -5 -4.9783 -2.1024
4 -4 -4 6.8760 5.3650
4 -4 -3 12.5517 11.8858
4 -4 -2 6.2575 11.7583
4 -4 -1 -5.5777 3.7967
4 -2 -14 1.0036 -4.4699
4 -2 -13 1.5828 -5.5732
4 -2 -12 0.0774 -3.4962
4 -2 -11 -1.7484 0.6374
4 -2 -10 -2.5739 4.8083
4 -2 -9 -2.6019 6.4582
4 -2 -8 -0.5955 3.0619
4 -2 -7 5.2521 -3.7357
4 -2 -6 11.7498 -7.0792
4 -2 -5 11.2826 -3.1682
4 -2 -4 1.5454 2.1587
4 -2 -3 -9.8244 0.9224
4 -2 -2 -14.4017 -5.6997
4 -2 -1 -12.0920 -9.6352
4 0 0 20.4289 0.8588
4 0 1 17.3703 0.6951
4 0 2 5.8397 0.0978
4 0 3 -3.2673 -0.3173
4 0 4 -2.5189 -0.3190
4 0 5 2.0614 -0.0677
4 0 6 2.6915 0.1479
4 0 7 1.1123 0.0973
4 0 8 0.7958 -0.1213
4 0 9 -0.5685 -0.1418
4 0 10 -3.8647 0.0876
4 0 11 -4.7178 0.1988
4 0 12 -1.8982 0.0720
4 2 0 -8.0232 6.2437
4 2 1 -3.0518 0.7022
4 2 2 0.5344 -3.0026
4 2 3 -1.9293 -4.0800
4 2 4 -9.3425 -3.4082
4 2 5 -13.4131 -1.8610
4 2 6 -10.0061 -0.0943
4 2 7 -3.7845 1.1947
4 2 8 1.2237 1.0224
4 2 9 5.9855 -0.6254
4 2 10 9.4202 -1.6501
4 2 11 7.4908 -0.5931
4 2 12 1.3789 0.5003
4 4 0 -13.2101 4.7997
4 4 1 -11.7943 5.0105
4 4 2 -1.6486 -2.7933
4 4 3 11.6531 -9.8783
4 4 4 18.5439 -10.7615
4 4 5 14.1832 -7.5428
4 4 6 4.8154 -4.1430
4 4 7 -0.5121 -1.0552
4 4 8 -1.3721 3.1905
4 4 9 -2.6812 7.5913
4 4 10 -4.4962 8.3800
4 4 11 -3.1221 4.3034
4 4 12 0.7310 -0.5481
4 6 0 3.5818 -11.9790
4 6 1 11.7762 2.7573
4 6 2 13.8339 16.4505
4 6 3 8.1391 17.9517
4 6 4 0.6147 8.0748
4 6 5 -2.3645 -2.7960
4 6 9 -5.6928 -3.7371
4 8 0 6.8253 -7.1871
4 8 1 -2.5161 -7.9589
4 8 2 -9.9474 -1.8012
4 8 3 -7.5338 5.8702
4 10 0 -1.9855 5.2892
4 10 1 -9.9220 8.5267
4 10 2 -9.9099 6.8102
4 12 0 6.0263 4.4425
4 12 1 5.8088 -5.2289
5 -11 -6 5.0324 -0.1562
5 -11 -5 5.7932 0.1437
5 -11 -4 0.4530 -1.7822
5 -11 -3 -6.8577 -2.4379
5 -11 -2 -9.4250 -1.1907
5 -11 -1 -6.0167 -1.8021
5 -9 -9 -3.4803 -1.3926
5 -9 -8 -2.5417 2.0489
5 -9 -7 -3.7162 5.4226
5 -9 -6 -6.0522 4.3552
5 -9 -5 -2.7671 1.5171
5 -9 -4 7.4410 0.8625
5 -9 -3 14.2206 1.2531
5 -9 -2 7.8900 1.7745
5 -9 -1 -6.5357 4.1603
5 -7 -11 -2.6355 1.0725
5 -7 -10 1.6289 3.4345
5 -7 -9 4.6260 4.7958
5 -7 -8 2.0952 2.2987
5 -7 -7 -1.9827 -0.7407
5 -7 -6 -2.3219 -0.6186
5 -7 -5 -1.7859 0.4707
5 -7 -4 -5.0052 -1.2811
5 -7 -3 -8.0933 -6.1986
5 -7 -2 -4.1627 -12.8135
5 -7 -1 5.1588 -18.1949
5 -5 -12 3.1122 -1.8715
5 -5 -11 4.3295 -1.8067
5 -5 -10 0.2759 -2.3003
5 -5 -9 -4.9854 -2.8835
5 -5 -8 -5.0653 -4.1998
5 -5 -7 -1.2903 -6.1246
5 -5 -6 0.9801 -5.7482
5 -5 -5 1.9606 -0.9663
5 -5 -4 5.7815 5.8830
5 -5 -3 12.4541 11.2728
5 -5 -2 17.0941 14.2233
5 -5 -1 15.0889 13.7063
5 -3 -13 0.9570 0.9451
5 -3 -12 -1.6255 1.8632
5 -3 -11 -4.3322 4.0669
5 -3 -10 -3.7141 4.3502
5 -3 -9 -0.2996 0.8204
5 -3 -8 3.4658 -3.6517
5 -3 -7 6.1980 -5.4625
5 -3 -6 6.3115 -4.1382
5 -3 -5 1.7510 -0.4128
5 -3 -4 -7.1302 5.2974
5 -3 -3 -16.9582 10.4284
5 -3 -2 -23.3041 10.7357
5 -3 -1 -22.0348 6.1548
5 -1 -13 0.4765 -1.4848
5 -1 -12 1.0748 -2.0629
5 -1 -11 1.5799 -5.6448
5 -1 -10 1.9510 -8.5720
5 -1 -9 2.1069 -4.8673
5 -1 -8 1.0112 5.6772
5 -1 -7 -1.6218 15.8123
5 -1 -6 -3.6941 16.9763
5 -1 -5 -2.8909 6.2081
5 -1 -4 0.6281 -11.6960
5 -1 -3 5.1761 -27.0129
5 -1 -2 9.2157 -31.0998
5 -1 -1 10.9666 -23.2664
5 1 0 8.7713 12.9729
5 1 1 6.3735 10.0569
5 1 2 7.5265 15.2303
5 1 3 10.5461 18.1915
5 1 4 9.3302 12.6745
5 1 5 2.6691 3.9823
5 1 6 -2.6446 -0.4442
5 1 7 -0.8913 -0.6103
5 1 8 4.5810 -0.3842
5 1 9 6.1102 -0.8830
5 1 10 1.8239 -1.2030
5 1 11 -2.8842 -0.9612
5 3 0 -13.1879 -2.1291
5 3 1 -3.7602 -2.4815
5 3 2 -4.6490 -3.5686
5 3 3 -13.5755 -0.8539
5 3 4 -16.0036 2.9476
5 3 5 -5.3922 2.5150
5 3 6 6.2037 -0.5373
5 3 7 4.8256 -0.0657
5 3 8 -6.1328 4.3748
5 3 9 -11.9734 6.8865
5 3 10 -6.9085 4.2905
5 3 11 0.7516 -0.2801
5 5 0 6.3511 -7.8593
5 5 1 -2.7442 0.7904
5 5 2 -4.4588 3.6013
5 5 3 1.6520 -1.6721
5 5 4 6.0841 -5.5770
5 5 5 2.3386 -0.5531
5 5 6 -3.3824 6.5055
5 5 7 -1.9646 4.0810
5 5 8 4.8026 -6.7016
5 5 10 4.4444 -11.2812
5 7 0 11.8156 16.6514
5 7 1 10.9196 6.9882
5 7 2 4.8166 -2.6388
5 7 3 -1.8760 -3.7803
5 7 4 -5.5611 -0.5162
5 7 5 -5.5861 -1.5904
5 9 0 -15.1403 -6.0016
5 9 1 -12.2483 -2.6144
5 9 2 -4.7164 2.0535
5 9 3 -0.9148 -0.2013
5 9 4 -1.3504 -6.9532
5 11 0 -1.6289 3.8509
5 11 1 0.5255 2.4615
5 11 2 2.2734 -1.2222
6 -10 -5 1.3533 -2.0236
6 -10 -4 0.3401 -1.4054
6 -10 -3 -0.9618 -1.1778
6 -10 -2 -2.3481 -1.9417
6 -10 -1 -4.7291 -1.8014
6 -8 -8 -2.5309 -4.4275
6 -8 -7 -2.9435 -4.6377
6 -8 -6 -1.2396 -2.0124
6 -8 -5 2.4800 -1.4586
6 -8 -4 5.5405 -3.8230
6 -8 -3 5.3611 -3.7960
6 -8 -2 4.1855 0.5397
6 -8 -1 5.0055 3.8262
6 -6 -10 -0.2243 -3.4139
6 -6 -9 2.2078 -2.2743
6 -6 -8 6.2841 1.6812
6 -6 -7 7.7013 4.3437
6 -6 -6 4.1942 4.0915
6 -6 -5 -0.7722 4.3503
6 -6 -4 -1.8925 5.8747
6 -6 -3 0.4441 4.3295
6 -6 -2 0.7688 -0.9240
6 -6 -1 -2.0617 -4.1831
6 -4 -11 2.3161 4.0815
6 -4 -10 3.7295 3.6273
6 -4 -9 1.6185 0.4959
6 -4 -8 -3.1516 -3.2759
6 -4 -7 -4.4068 -3.7965
6 -4 -6 0.4591 -1.2288
6 -4 -5 5.1700 0.5662
6 -4 -4 3.0895 0.7807
6 -4 -3 -3.2709 1.9389
6 -4 -2 -7.1061 3.8295
6 -4 -1 -7.6095 3.9120
6 -2 -12 -0.9831 1.3918
6 -2 -11 -1.5228 1.2146
6 -2 -10 -2.5311 0.9526
6 -2 -9 -2.3751 1.4761
6 -2 -8 -1.3857 2.0741
6 -2 -7 -2.3996 2.3520
6 -2 -6 -5.1009 3.6213
6 -2 -5 -4.9665 5.5595
6 -2 -4 -0.4801 4.4746
6 -2 -3 4.2475 -1.3918
6 -2 -2 6.4235 -7.9516
6 -2 -1 7.9049 -10.3028
6 0 0 -2.4168 -2.5224
6 0 1 -2.9368 -1.2345
6 0 2 1.2548 0.4385
6 0 3 4.6589 0.8880
6 0 4 1.9608 0.2490
6 0 5 -4.3699 -0.2627
6 0 6 -7.3765 -0.0648
6 0 7 -4.2669 0.2929
6 0 8 0.9984 0.1424
6 0 9 3.5107 -0.3416
6 0 10 3.0001 -0.4854
6 2 0 10.6741 10.8720
6 2 1 7.1759 5.2741
6 2 2 -1.4189 -1.2097
6 2 3 -7.7050 -4.3299
6 2 4 -4.7669 -1.5119
6 2 5 4.6330 3.9136
6 2 6 10.8325 5.2425
6 2 7 8.4794 1.2697
6 2 8 1.5971 -2.1137
6 2 9 -2.8287 -0.8842
6 4 0 -8.7381 -3.0883
6 4 1 -8.8675 -2.7070
6 4 2 -4.8985 -2.6748
6 4 3 1.1763 -1.7003
6 4 4 2.2251 -1.0233
6 4 5 -3.7881 -1.3305
6 4 6 -9.9072 -0.3000
6 4 7 -9.2348 2.5680
6 4 8 -3.2986 3.6282
6 4 9 1.5551 1.2305
6 6 0 -2.2852 2.7918
6 6 1 3.0022 0.7245
6 6 2 7.8134 1.0392
6 6 3 6.5538 1.5728
6 6 4 2.8189 0.3440
6 6 5 2.7403 -1.6503
6 6 6 5.0461 -3.2152
6 8 0 4.8539 -2.5251
6 8 1 -0.8972 -0.3206
6 8 2 -7.3699 -0.9847
6 8 3 -7.1659 -2.5906
6 8 4 -2.1545 -1.8468
6 8 5 0.2212 0.8063
6 10 0 -5.0901 0.0757
6 10 1 -0.0197 -1.4442
6 10 2 5.7609 -1.2067
6 10 3 5.3860 0.0066
7 -9 -2 -4.6888 0.3350
7 -9 -1 -6.5940 1.4516
7 -7 -7 3.0006 -0.6226
7 -7 -6 4.1851 -0.0704
7 -7 -5 -0.3416 3.3580
7 -7 -4 -5.7358 7.5766
7 -7 -3 -4.2931 8.1727
7 -7 -2 2.6229 3.4722
7 -7 -1 5.9826 -2.5082
7 -5 -9 4.0941 1.7424
7 -5 -8 6.6969 2.3004
7 -5 -7 5.5697 5.2990
7 -5 -6 1.6050 6.7086
7 -5 -5 -2.2286 0.7445
7 -5 -4 -6.5032 -9.7938
7 -5 -3 -12.9210 -14.6326
7 -5 -2 -17.5079 -9.2394
7 -5 -1 -14.3733 -0.7905
7 -3 -10 -2.6354 -6.8168
7 -3 -9 -8.7010 -3.9137
7 -3 -8 -13.2563 2.8541
7 -3 -7 -12.9038 5.1260
7 -3 -6 -7.8678 0.9723
7 -3 -5 0.0223 -3.7279
7 -3 -4 9.9765 -5.5123
7 -3 -3 19.4555 -6.3825
7 -3 -2 22.6421 -6.8134
7 -3 -1 16.8931 -4.6763
7 -1 -10 4.8327 1.8491
7 -1 -9 6.6478 -1.6040
7 -1 -8 5.8854 -8.7502
7 -1 -7 3.5989 -11.6898
7 -1 -6 2.0117 -6.9335
7 -1 -5 1.1295 1.6872
7 -1 -4 -0.9088 9.4739
7 -1 -3 -4.0736 13.4001
7 -1 -2 -5.9372 11.2620
7 -1 -1 -5.3890 5.7619
7 1 0 -4.8030 -4.6610
7 1 1 -3.0808 -10.3533
7 1 2 -2.5626 -12.8194
7 1 3 -2.8302 -4.4430
7 1 4 -3.7108 6.2436
7 1 5 -4.9680 5.6897
7 1 6 -5.5278 -5.0421
7 1 7 -4.8008 -12.4424
7 1 8 -3.5390 -9.3807
7 3 0 7.4441 1.4185
7 3 1 1.8440 0.5594
7 3 2 2.1466 0.9126
7 3 3 4.8154 -1.6652
7 3 4 7.3102 -6.0979
7 3 5 8.7015 -6.8969
7 3 6 7.8002 -3.0269
7 3 7 4.8711 0.4565
7 5 0 -5.3988 -2.1626
7 5 1 0.6267 1.3933
7 5 2 0.8742 5.5060
7 5 3 -1.3792 6.7477
7 5 4 -3.3500 6.0442
7 5 5 -4.5578 4.7021
7 5 6 -4.1018 2.9067
7 7 0 2.5391 3.8213
7 7 1 -1.6460 -0.4634
7 7 2 -2.0193 -4.9750
7 7 3 -0.0051 -5.4761
7 7 4 1.9049 -3.3958
8 -6 -3 4.7273 -2.0004
8 -6 -2 0.6796 -3.8093
8 -6 -1 -1.5388 -3.0491
8 -4 -6 2.4027 -4.9359
8 -4 -5 -2.1992 -4.3262
8 -4 -4 -5.9776 0.2312
8 -4 -3 -2.8737 6.6724
8 -4 -2 4.2473 9.8827
8 -4 -1 7.5821 7.6158
8 -2 -7 0.4958 1.8640
8 -2 -6 1.1925 0.3618
8 -2 -5 3.0808 -1.2844
8 -2 -4 3.2095 -3.3892
8 -2 -3 -0.9320 -4.4200
8 -2 -2 -6.0483 -2.3324
8 -2 -1 -8.2461 1.5841
8 0 0 3.9035 1.0254
8 0 1 7.8162 0.5965
8 0 2 3.6926 -0.1784
8 0 3 -7.2638 -0.2574
8 0 4 -12.7879 0.1828
8 2 0 -9.3376 -4.5153
8 2 1 -8.3343 -2.2797
8 2 2 -3.5716 1.0463
8 2 3 4.2318 1.4197
8 2 4 8.2108 -0.1587
8 4 0 5.8958 -3.5977
8 4 1 2.7965 -2.5250
8 4 2 1.1687 -2.9385
8 4 3 0.0360 -1.8911
8 6 0 0.1052 1.0753
0 0 0 0.0 0.0
;
_shelx_fab_checksum              4317
_olex2_submission_special_instructions 'No special instructions were received'
loop_
_twin_individual_id
_twin_individual_mass_fraction_refined
1 0.44(15)
2 0.56(15)

# start Validation Reply Form
_vrf_PLAT430_mo_dcys_chcl3_0ma_b 
;
PROBLEM: Short Inter D...A Contact  O3       ..O3       .       2.22 Ang.  
RESPONSE: This alert is generated because crystal structure ishighly
disordered, especially the side chains.
;
_vrf_PLAT342_mo_dcys_chcl3_0ma_b 
;
PROBLEM: Low Bond Precision on  C-C Bonds ...............       0.06 Ang.  
RESPONSE: There is large amount of disorder in the crystal structure.
;
_vrf_PLAT971_mo_dcys_chcl3_0ma_b 
;
PROBLEM: Check Calcd Resid. Dens.  0.13Ang From I02             2.90 eA-3  
RESPONSE: This alert is generated because of the insufficient absorption
correction which is common for heavy atoms.
;
_vrf_PLAT973_mo_dcys_chcl3_0ma_b 
;
PROBLEM: Check Calcd Positive Resid. Density on      Cu03       1.75 eA-3  
RESPONSE: This atert is generated because the heavy atoms are present in 
the crystal structure.
;
# end Validation Reply Form
####################################################################### 
# 
# This file contains crystal structure data downloaded from the 
# Cambridge Structural Database (CSD) hosted by the Cambridge 
# Crystallographic Data Centre (CCDC).
# 
# Full information about CCDC data access policies and citation 
# guidelines are available at http://www.ccdc.cam.ac.uk/access/V1 
# 
# Audit and citation data items may have been added by the CCDC. 
# Please retain this information to preserve the provenance of 
# this file and to allow appropriate attribution of the data. 
# 
#######################################################################

data_mo_lcys_0ma_sq
_database_code_depnum_ccdc_archive 'CCDC 2235372'
loop_
_audit_author_name
_audit_author_address
'Jatish Kumar'
;Indian Institute of Science Education and Research (IISER) Tirupati
India
;
_audit_update_record             
;
2023-01-10 deposited with the CCDC.	2023-04-24 downloaded from the CCDC.
;
_audit_creation_date             2023-01-10
_audit_creation_method           
;
Olex2 1.5
(compiled 2022.04.07 svn.rca3783a0 for OlexSys, GUI svn.r6498)
;
_shelx_SHELXL_version_number     2019/1
_chemical_name_common            ?
_chemical_name_systematic        ?
_chemical_formula_moiety         'C2.5 H4 Cu2.5 I2 N0.5 O1.5 S'
_chemical_formula_sum            'C2.50 H4 Cu2.50 I2 N0.50 O1.50 S'
_chemical_formula_weight         509.77
_chemical_melting_point          ?
loop_
_atom_type_symbol
_atom_type_description
_atom_type_scat_dispersion_real
_atom_type_scat_dispersion_imag
_atom_type_scat_source
C C 0.0033 0.0016 'International Tables Vol C Tables 4.2.6.8 and 6.1.1.4'
H H 0.0000 0.0000 'International Tables Vol C Tables 4.2.6.8 and 6.1.1.4'
Cu Cu 0.3201 1.2651 'International Tables Vol C Tables 4.2.6.8 and 6.1.1.4'
I I -0.4742 1.8119 'International Tables Vol C Tables 4.2.6.8 and 6.1.1.4'
N N 0.0061 0.0033 'International Tables Vol C Tables 4.2.6.8 and 6.1.1.4'
O O 0.0106 0.0060 'International Tables Vol C Tables 4.2.6.8 and 6.1.1.4'
S S 0.1246 0.1234 'International Tables Vol C Tables 4.2.6.8 and 6.1.1.4'

_shelx_space_group_comment       
;
The symmetry employed for this shelxl refinement is uniquely defined
by the following loop, which should always be used as a source of
symmetry information in preference to the above space-group names.
They are only intended as comments.
;
_space_group_crystal_system      triclinic
_space_group_IT_number           2
_space_group_name_H-M_alt        'P -1'
_space_group_name_Hall           '-P 1'
loop_
_space_group_symop_operation_xyz
'x, y, z'
'-x, -y, -z'

_cell_length_a                   7.155(7)
_cell_length_b                   7.155(7)
_cell_length_c                   12.562(18)
_cell_angle_alpha                92.42(3)
_cell_angle_beta                 92.42(3)
_cell_angle_gamma                118.10
_cell_volume                     565.4(11)
_cell_formula_units_Z            2
_cell_measurement_reflns_used    1873
_cell_measurement_temperature    100.0
_cell_measurement_theta_max      25.555
_cell_measurement_theta_min      3.236
_shelx_estimated_absorpt_T_max   ?
_shelx_estimated_absorpt_T_min   ?
_exptl_absorpt_coefficient_mu    10.269
_exptl_absorpt_correction_T_max  0.7454
_exptl_absorpt_correction_T_min  0.2064
_exptl_absorpt_correction_type   multi-scan
_exptl_absorpt_process_details   
;
SADABS-2016/2 (Bruker,2016/2) was used for absorption correction.
wR2(int) was 0.1729 before and 0.1100 after correction.
The Ratio of minimum to maximum transmission is 0.2769.
The \l/2 correction factor is Not present.
;
_exptl_absorpt_special_details   ?
_exptl_crystal_colour            'metallic yellowish'
_exptl_crystal_colour_lustre     metallic
_exptl_crystal_colour_modifier   yellowish
_exptl_crystal_density_diffrn    2.994
_exptl_crystal_density_meas      ?
_exptl_crystal_density_method    ?
_exptl_crystal_description       plate
_exptl_crystal_F_000             458
_exptl_crystal_size_max          0.09
_exptl_crystal_size_mid          0.07
_exptl_crystal_size_min          0.03
_exptl_transmission_factor_max   ?
_exptl_transmission_factor_min   ?
_diffrn_reflns_av_R_equivalents  0.2326
_diffrn_reflns_av_unetI/netI     0.3267
_diffrn_reflns_Laue_measured_fraction_full 0.924
_diffrn_reflns_Laue_measured_fraction_max 0.924
_diffrn_reflns_limit_h_max       7
_diffrn_reflns_limit_h_min       -8
_diffrn_reflns_limit_k_max       8
_diffrn_reflns_limit_k_min       -8
_diffrn_reflns_limit_l_max       14
_diffrn_reflns_limit_l_min       -14
_diffrn_reflns_number            4597
_diffrn_reflns_point_group_measured_fraction_full 0.924
_diffrn_reflns_point_group_measured_fraction_max 0.924
_diffrn_reflns_theta_full        24.389
_diffrn_reflns_theta_max         24.389
_diffrn_reflns_theta_min         3.236
_diffrn_ambient_temperature      100.00
_diffrn_detector_area_resol_mean ?
_diffrn_measured_fraction_theta_full 0.924
_diffrn_measured_fraction_theta_max 0.924
_diffrn_measurement_device_type  'Bruker APEX-II CCD'
_diffrn_measurement_method       '\f and \w scans'
_diffrn_radiation_type           MoK\a
_diffrn_radiation_wavelength     0.71073
_diffrn_source                   ?
_reflns_Friedel_coverage         0.000
_reflns_Friedel_fraction_full    .
_reflns_Friedel_fraction_max     .
_reflns_number_gt                663
_reflns_number_total             1734
_reflns_special_details          
;
 Reflections were merged by SHELXL according to the crystal
 class for the calculation of statistics and refinement.
 
 Structure factors included contributions from the .fab file.
 
 _reflns_Friedel_fraction is defined as the number of unique
 Friedel pairs measured divided by the number that would be
 possible theoretically, ignoring centric projections and
 systematic absences. Completness statistics refer to single and
 composite reflections containing twin component 1 only.
;
_reflns_threshold_expression     'I > 2\s(I)'
_computing_cell_refinement       'SAINT V8.40B (?, 2016)'
_computing_data_collection       ?
_computing_data_reduction        'SAINT V8.40B (?, 2016)'
_computing_molecular_graphics    'Olex2 1.5 (Dolomanov et al., 2009)'
_computing_publication_material  'Olex2 1.5 (Dolomanov et al., 2009)'
_computing_structure_refinement  'XL  (Sheldrick, 2008)'
_computing_structure_solution    ?
_refine_diff_density_max         2.464
_refine_diff_density_min         -1.775
_refine_diff_density_rms         0.454
_refine_ls_extinction_coef       .
_refine_ls_extinction_method     none
_refine_ls_goodness_of_fit_ref   1.140
_refine_ls_hydrogen_treatment    mixed
_refine_ls_matrix_type           full
_refine_ls_number_parameters     95
_refine_ls_number_reflns         1734
_refine_ls_number_restraints     98
_refine_ls_R_factor_all          0.2766
_refine_ls_R_factor_gt           0.1417
_refine_ls_restrained_S_all      2.441
_refine_ls_shift/su_max          0.019
_refine_ls_shift/su_mean         0.003
_refine_ls_structure_factor_coef Fsqd
_refine_ls_weighting_details     
'w=1/[\s^2^(Fo^2^)+(0.2000P)^2^] where P=(Fo^2^+2Fc^2^)/3'
_refine_ls_weighting_scheme      calc
_refine_ls_wR_factor_gt          0.3482
_refine_ls_wR_factor_ref         0.4197
_refine_special_details          
;
 Refined as a 2-component twin.
;
_olex2_refinement_description    
;
1. Twinned data refinement
 Scales: 0.551(11)
 0.449(11)
2. Fixed Uiso
 At 1.2 times of:
  All N(H,H) groups
3. Restrained distances
 C34-C4
 1.5 with sigma of 0.02
 C61-C34
 1.5 with sigma of 0.02
 C61-O1
 1.4 with sigma of 0.0001
 C34-S3
 2.4 with sigma of 0.02
 C61-C4
 2.2 with sigma of 0.02
 C4-C61
 2.5 with sigma of 0.02
 C34-O1
 2.3 with sigma of 0.02
 C34-C61
 1.3 with sigma of 0.02
 S3-C34
 2.6 with sigma of 0.02
 N12-O53
 4 with sigma of 0.02
 S3-N12
 3 with sigma of 0.02
 O53-N12
 3 with sigma of 0.02
 C34-N12
 1.3 with sigma of 0.02
 Cu5_$1-C4
 2 with sigma of 0.02
 C4-Cu5_$1
 4 with sigma of 0.02
 N12-I1_$2
 3 with sigma of 0.02
 O53-O53_$3
 2 with sigma of 0.02
 N12-I6_$4
 2.6 with sigma of 0.02
 C61-O53
 1.5 with sigma of 0.02
 O1-O53
 2.2 with sigma of 0.02
 O1-C61
 1.35 with sigma of 0.02
 H4A-N12
 2.3 with sigma of 0.02
 N12-H4A
 2.2 with sigma of 0.02
 H4A-C4
 1.28 with sigma of 0.02
 C4-H4A
 1.11 with sigma of 0.02
 H4A-C34
 1.6 with sigma of 0.02
 C34-H4A
 2 with sigma of 0.02
 C34-H34
 1 with sigma of 0.02
 H34-C34
 1 with sigma of 0.02
 H34-C4
 2 with sigma of 0.02
 H4B-C4
 1.3 with sigma of 0.02
 H4A-H4B
 2 with sigma of 0.02
4. Rigid bond restraints
 Cu2, S3, C4, C34
 with sigma for 1-2 distances of 0.001 and sigma for 1-3 distances of 0.001
 O53
 with sigma for 1-2 distances of 0.001 and sigma for 1-3 distances of 0.001
 C34
 with sigma for 1-2 distances of 0.0001 and sigma for 1-3 distances of 0.0001
 I1, I6
 with sigma for 1-2 distances of 0.1 and sigma for 1-3 distances of 0.1
 I1, Cu5
 with sigma for 1-2 distances of 0.1 and sigma for 1-3 distances of 0.1
5. Uiso/Uaniso restraints and constraints
N12 \\sim C4 \\sim C34: within 2A with sigma of 0.0001 and sigma for terminal
atoms of 0.0002 within 2A
C34: within 2A with sigma of 0.001 and sigma for terminal atoms of 0.002 within
2A
Cu2 \\sim C4 \\sim C34: within 2A with sigma of 0.001 and sigma for terminal
atoms of 0.002 within 2A
O53: within 2A with sigma of 0.001 and sigma for terminal atoms of 0.002 within
2A
C34 \\sim H34: within 2A with sigma of 0.001 and sigma for terminal atoms of
0.002 within 2A
C4 \\sim H4B: within 2A with sigma of 0.001 and sigma for terminal atoms of
0.002 within 2A
I1 \\sim Cu5: within 2A with sigma of 0.1 and sigma for terminal atoms of 0.2
within 2A
I1 \\sim I6: within 2A with sigma of 0.1 and sigma for terminal atoms of 0.2
within 2A
Uanis(N12) \\sim Ueq, Uanis(C4) \\sim Ueq, Uanis(C34) \\sim Ueq, Uanis(Cu2)
\\sim Ueq, Uanis(O1) \\sim Ueq: with sigma of 0.001 and sigma for terminal
atoms of 0.002
Uanis(C61) \\sim Ueq: with sigma of 0.01 and sigma for terminal atoms of 0.02
Uanis(O53) = Uanis(C61) = Uanis(O1)
Uanis(N12) = Uanis(O53)
Uanis(Cu1) = Uanis(S3)
6. Others
 Fixed Sof: C34(0.5) N12(0.5) H12A(0.5) H12B(0.5) O1(0.5)
7.a X=CH2 refined with riding coordinates:
 N12(H12A,H12B)
;
_atom_sites_solution_hydrogens   mixed
_atom_sites_solution_primary     ?
_atom_sites_solution_secondary   ?
loop_
_atom_site_label
_atom_site_type_symbol
_atom_site_fract_x
_atom_site_fract_y
_atom_site_fract_z
_atom_site_U_iso_or_equiv
_atom_site_adp_type
_atom_site_occupancy
_atom_site_site_symmetry_order
_atom_site_calc_flag
_atom_site_refinement_flags_posn
_atom_site_refinement_flags_adp
_atom_site_refinement_flags_occupancy
_atom_site_disorder_assembly
_atom_site_disorder_group
S3 S 0.775(3) 0.760(3) 0.3917(14) 0.0546(18) Uani 1 1 d D U . A 1
Cu1 Cu 0.4824(18) 0.8023(18) 0.4397(10) 0.0546(18) Uani 1 1 d . . . A 1
Cu5 Cu 0.1849(19) 0.507(2) 0.555(2) 0.170(11) Uani 1 1 d . U . A 1
I1 I 0.5327(12) 0.8793(11) 0.6547(7) 0.089(3) Uani 1 1 d . U . A 1
I6 I 0.1340(9) 0.4655(8) 0.3581(8) 0.078(3) Uani 1 1 d . . . A 1
Cu2 Cu 1.000000 1.000000 0.500000 0.0746(18) Uani 1 2 d S U P . .
C4 C 0.740(10) 0.712(9) 0.2614(18) 0.0763(13) Uani 1 1 d D U . . .
C34 C 0.882(5) 0.627(7) 0.2276(17) 0.0763(13) Uani 0.5 1 d D U P A .
C61 C 0.8254(6) 0.5473(9) 0.1189(9) 0.0763(13) Uani 1 1 d D U . . .
O53 O 0.8448(19) 0.448(6) 0.009(2) 0.0763(13) Uani 1 1 d D . . . .
N12 N 1.087(4) 0.741(3) 0.2486(17) 0.0763(13) Uani 0.5 1 d D U P . .
H12A H 1.174143 0.761335 0.197667 0.092 Uiso 0.5 1 calc R U P A .
H12B H 1.138274 0.797228 0.313823 0.092 Uiso 0.5 1 calc R U P . .
O1 O 0.6486(6) 0.5693(9) 0.0843(10) 0.0763(13) Uani 0.5 1 d D U P A 1
H4A H 0.852(10) 0.860(13) 0.213(13) 0.01(11) Uiso 1 1 d D . . . .
H34 H 0.86(5) 0.51(5) 0.27(3) 0.0763(14) Uiso 1 1 d D U . . .
H4B H 0.55(2) 0.63(6) 0.21(3) 0.0763(14) Uiso 1 1 d D U . . .

loop_
_atom_site_aniso_label
_atom_site_aniso_U_11
_atom_site_aniso_U_22
_atom_site_aniso_U_33
_atom_site_aniso_U_23
_atom_site_aniso_U_13
_atom_site_aniso_U_12
S3 0.046(6) 0.053(5) 0.0743(17) 0.023(3) 0.009(2) 0.030(3)
Cu1 0.046(6) 0.053(5) 0.0743(17) 0.023(3) 0.009(2) 0.030(3)
Cu5 0.019(6) 0.042(7) 0.46(3) 0.050(12) 0.043(11) 0.019(5)
I1 0.085(5) 0.048(4) 0.146(7) -0.003(4) 0.037(5) 0.039(3)
I6 0.019(3) 0.008(2) 0.208(8) -0.021(3) 0.008(3) 0.0095(15)
Cu2 0.074(2) 0.075(2) 0.0752(18) 0.0051(11) 0.0057(11) 0.0357(12)
C4 0.0763(14) 0.0763(14) 0.0763(14) 0.0051(5) 0.0055(5) 0.0362(7)
C34 0.0763(14) 0.0763(14) 0.0763(14) 0.0051(5) 0.0055(5) 0.0362(7)
C61 0.0763(14) 0.0763(14) 0.0763(14) 0.0051(5) 0.0055(5) 0.0362(8)
O53 0.0763(14) 0.0763(14) 0.0763(14) 0.0051(5) 0.0055(5) 0.0362(8)
N12 0.0763(14) 0.0763(14) 0.0763(14) 0.0051(5) 0.0055(5) 0.0362(8)
O1 0.0763(14) 0.0763(14) 0.0763(14) 0.0051(5) 0.0055(5) 0.0362(8)

_geom_special_details            
;
 All esds (except the esd in the dihedral angle between two l.s. planes)
 are estimated using the full covariance matrix.  The cell esds are taken
 into account individually in the estimation of esds in distances, angles
 and torsion angles; correlations between esds in cell parameters are only
 used when they are defined by crystal symmetry.  An approximate (isotropic)
 treatment of cell esds is used for estimating esds involving l.s. planes.
;
loop_
_geom_bond_atom_site_label_1
_geom_bond_atom_site_label_2
_geom_bond_distance
_geom_bond_site_symmetry_2
_geom_bond_publ_flag
S3 Cu1 2.35(2) . ?
S3 Cu5 2.18(3) 2_666 ?
S3 Cu2 2.099(18) . ?
S3 C4 1.64(3) . ?
Cu1 Cu1 3.05(2) 2_676 ?
Cu1 Cu5 2.720(16) . ?
Cu1 I1 2.708(13) . ?
Cu1 I1 2.656(15) 2_676 ?
Cu1 I6 2.644(11) . ?
Cu5 Cu5 2.90(4) 2_566 ?
Cu5 I1 2.839(17) . ?
Cu5 I6 2.47(3) . ?
Cu5 I6 2.655(18) 2_566 ?
C4 C34 1.48(2) . ?
C4 H4A 1.196(16) . ?
C4 H4B 1.30(2) . ?
C34 C61 1.423(13) . ?
C34 N12 1.31(2) . ?
C34 H34 1.000(16) . ?
C61 O53 1.561(16) . ?
C61 O1 1.4000(12) . ?
N12 H12A 0.8800 . ?
N12 H12B 0.8800 . ?

loop_
_geom_angle_atom_site_label_1
_geom_angle_atom_site_label_2
_geom_angle_atom_site_label_3
_geom_angle
_geom_angle_site_symmetry_1
_geom_angle_site_symmetry_3
_geom_angle_publ_flag
Cu5 S3 Cu1 120.5(8) 2_666 . ?
Cu2 S3 Cu1 96.3(8) . . ?
Cu2 S3 Cu5 98.8(10) . 2_666 ?
C4 S3 Cu1 104.6(18) . . ?
C4 S3 Cu5 102.6(12) . 2_666 ?
C4 S3 Cu2 136(2) . . ?
S3 Cu1 Cu1 124.3(8) . 2_676 ?
S3 Cu1 Cu5 119.2(8) . . ?
S3 Cu1 I1 111.8(7) . 2_676 ?
S3 Cu1 I1 105.6(7) . . ?
S3 Cu1 I6 107.7(6) . . ?
Cu5 Cu1 Cu1 98.0(6) . 2_676 ?
I1 Cu1 Cu1 56.2(4) 2_676 2_676 ?
I1 Cu1 Cu1 54.6(4) . 2_676 ?
I1 Cu1 Cu5 63.1(5) . . ?
I1 Cu1 Cu5 128.4(6) 2_676 . ?
I1 Cu1 I1 110.7(5) 2_676 . ?
I6 Cu1 Cu1 127.8(6) . 2_676 ?
I6 Cu1 Cu5 54.9(6) . . ?
I6 Cu1 I1 103.2(5) . 2_676 ?
I6 Cu1 I1 117.8(4) . . ?
S3 Cu5 Cu1 120.2(8) 2_666 . ?
S3 Cu5 Cu5 127.9(9) 2_666 2_566 ?
S3 Cu5 I1 106.2(9) 2_666 . ?
S3 Cu5 I6 107.6(9) 2_666 . ?
S3 Cu5 I6 112.9(10) 2_666 2_566 ?
Cu1 Cu5 Cu5 97.3(11) . 2_566 ?
Cu1 Cu5 I1 58.3(3) . . ?
I1 Cu5 Cu5 124.8(7) . 2_566 ?
I6 Cu5 Cu1 126.2(7) 2_566 . ?
I6 Cu5 Cu1 61.0(6) . . ?
I6 Cu5 Cu5 58.6(10) . 2_566 ?
I6 Cu5 Cu5 52.7(5) 2_566 2_566 ?
I6 Cu5 I1 119.0(7) . . ?
I6 Cu5 I1 99.8(7) 2_566 . ?
I6 Cu5 I6 111.4(7) . 2_566 ?
Cu1 I1 Cu1 69.3(5) 2_676 . ?
Cu1 I1 Cu5 58.7(5) . . ?
Cu1 I1 Cu5 104.9(6) 2_676 . ?
Cu1 I6 Cu5 105.5(5) . 2_566 ?
Cu5 I6 Cu1 64.1(3) . . ?
Cu5 I6 Cu5 68.6(7) . 2_566 ?
S3 Cu2 S3 180.0(11) 2_776 . ?
S3 C4 H4A 114(10) . . ?
S3 C4 H4B 122(10) . . ?
C34 C4 S3 108(2) . . ?
C34 C4 H4A 83.7(14) . . ?
C34 C4 H4B 116(10) . . ?
H4A C4 H4B 106(2) . . ?
C4 C34 H34 106(2) . . ?
C61 C34 C4 108.7(15) . . ?
C61 C34 H34 110(10) . . ?
N12 C34 C4 119(4) . . ?
N12 C34 C61 113.2(19) . . ?
N12 C34 H34 98(10) . . ?
C34 C61 O53 156.5(13) . . ?
O1 C61 C34 108.3(11) . . ?
O1 C61 O53 95.2(11) . . ?
C34 N12 H12A 120.0 . . ?
C34 N12 H12B 120.0 . . ?
H12A N12 H12B 120.0 . . ?

loop_
_geom_torsion_atom_site_label_1
_geom_torsion_atom_site_label_2
_geom_torsion_atom_site_label_3
_geom_torsion_atom_site_label_4
_geom_torsion
_geom_torsion_site_symmetry_1
_geom_torsion_site_symmetry_2
_geom_torsion_site_symmetry_3
_geom_torsion_site_symmetry_4
_geom_torsion_publ_flag
S3 C4 C34 C61 169(3) . . . . ?
S3 C4 C34 N12 -59(5) . . . . ?
Cu1 S3 C4 C34 -165(4) . . . . ?
Cu5 S3 C4 C34 -38(4) 2_666 . . . ?
Cu2 S3 C4 C34 79(4) . . . . ?
C4 C34 C61 O53 175(5) . . . . ?
C4 C34 C61 O1 -3(4) . . . . ?
N12 C34 C61 O53 40(8) . . . . ?
N12 C34 C61 O1 -138(2) . . . . ?

_shelx_res_file                  
;
TITL mo_LCYS_0ma in P-1
    mo_lcys_0ma_sq.res
    created by SHELXL-2019/1 at 16:56:38 on 10-Jan-2023
CELL 0.71073 7.1553 7.1553 12.5625 92.4227 92.4226 118.1035
ZERR 2 0.00713 0.00713 0.01781 0.0279 0.0279 0
LATT 1
SFAC C H Cu I N O S
UNIT 5 8 5 4 1 3 2
EQIV $1 1-X,1-Y,1-Z
EQIV $2 2-X,2-Y,1-Z
EQIV $3 2-X,1-Y,-Z
EQIV $4 1+X,+Y,+Z
DELU 0.001 0.001 Cu2 S3 C4 C34
SIMU 0.0001 0.0002 2 N12 C4 C34
ISOR 0.001 0.002 N12 C4 C34 Cu2 O1
SIMU 0.001 0.002 2 C34
SIMU 0.001 0.002 2 Cu2 C4 C34
SIMU 0.001 0.002 2 O53
DELU 0.001 0.001 O53
DFIX 1.5 C34 C4
EADP O53 C61 O1
EADP N12 O53
DFIX 1.5 C61 C34
DFIX 1.4 0.0001 C61 O1
ISOR 0.01 0.02 C61
DELU 0.0001 0.0001 C34
EADP Cu1 S3
DFIX 2.4 C34 S3
DFIX 2.2 C61 C4
DFIX 2.5 C4 C61
DFIX 2.3 C34 O1
DFIX 1.3 C34 C61
DFIX 2.6 S3 C34
DFIX 4 N12 O53
DFIX 3 S3 N12
DFIX 3 O53 N12
DFIX 1.3 C34 N12
DFIX 2 Cu5_$1 C4
DFIX 4 C4 Cu5_$1
DFIX 3 N12 I1_$2
DFIX 2 O53 O53_$3
DFIX 2.6 N12 I6_$4
DFIX 1.5 C61 O53
DFIX 2.2 O1 O53
DFIX 1.35 O1 C61
DFIX 2.3 H4a N12
DFIX 2.2 N12 H4a
DFIX 1.28 H4a C4
DFIX 1.11 C4 H4a
DFIX 1.6 H4a C34
DFIX 2 C34 H4a
DFIX 1 C34 H34
DFIX 1 H34 C34
DFIX 2 H34 C4
SIMU 0.001 0.002 2 C34 H34
SIMU 0.001 0.002 2 C4 H4b
DFIX 1.3 H4b C4
DFIX 2 H4a H4b
DELU 0.1 0.1 I1 I6
DELU 0.1 0.1 I1 Cu5
SIMU 0.1 0.2 2 I1 Cu5
SIMU 0.1 0.2 2 I1 I6

L.S. 10 0 205
PLAN  10
TEMP -173
CONF
damp 0.7
MORE -1
ABIN
list 8
BOND $H
fmap 2
acta
TWIN 0 -1 0 -1 0 0 0 0 -1 2
OMIT 0 0 3
OMIT -4 4 5
OMIT 2 1 4
OMIT 0 3 1
OMIT 0 0 2
OMIT 3 0 2
OMIT -1 -1 1
OMIT 5 1 4
OMIT 3 -7 1
OMIT 4 1 10
OMIT -2 6 6
OMIT 4 2 8
OMIT 0 -1 3
OMIT 1 1 3
OMIT 1 1 0
OMIT -3 -3 4
OMIT 8 -2 0
OMIT 3 -7 0
OMIT 0 -1 1
OMIT 5 -1 0
OMIT 4 2 9
OMIT 0 0 5
OMIT -1 0 5
OMIT 2 3 4
OMIT -3 3 2
OMIT -4 4 6
OMIT 4 -4 7
OMIT -4 -4 3
OMIT 1 -1 3
OMIT -1 -2 3
OMIT -3 1 9
OMIT -4 3 7
OMIT -1 0 6
OMIT 5 -3 7
OMIT -1 7 1
OMIT -1 0 1
OMIT -4 4 7
OMIT -1 3 6
OMIT 0 1 6
OMIT -3 6 6
OMIT 1 2 4
OMIT -1 -3 4
OMIT 3 -2 3
OMIT 3 0 1
OMIT -4 3 3
OMIT 3 -3 2
OMIT 3 2 4
OMIT 0 0 1
OMIT 0 3 8
OMIT 0 0 6
OMIT 3 -2 7
OMIT -1 4 1
OMIT 2 -2 5
OMIT 0 -1 4
OMIT 7 -4 2
OMIT 1 -7 0
OMIT 1 6 0
OMIT 6 1 4
OMIT -1 -6 1
OMIT -1 7 2
OMIT -7 4 2
OMIT 4 -7 3
OMIT 6 2 1
OMIT -3 4 6
OMIT -2 5 6
OMIT 8 -4 3
OMIT -1 -1 2
OMIT 2 -2 12
OMIT 4 0 6
OMIT -1 2 2
OMIT 3 -3 1
OMIT 5 -3 4
OMIT 7 -4 5
REM <olex2.extras>
REM <HklSrc "%.\\mo_lcys_0ma_sq.hkl">
REM </olex2.extras>

WGHT    0.200000
BASF   0.44919
FVAR       0.13407
PART 1
S3    7    0.775133    0.759740    0.391670    11.00000    0.04618    0.05321 =
         0.07429    0.02291    0.00888    0.02979
CU1   3    0.482351    0.802316    0.439691    11.00000    0.04618    0.05321 =
         0.07429    0.02291    0.00888    0.02979
CU5   3    0.184948    0.506674    0.555379    11.00000    0.01865    0.04159 =
         0.46169    0.05003    0.04289    0.01936
I1    4    0.532677    0.879282    0.654665    11.00000    0.08465    0.04763 =
         0.14633   -0.00272    0.03663    0.03893
I6    4    0.133987    0.465499    0.358051    11.00000    0.01934    0.00789 =
         0.20850   -0.02056    0.00775    0.00954
PART 0
CU2   3    1.000000    1.000000    0.500000    10.50000    0.07441    0.07467 =
         0.07522    0.00511    0.00567    0.03568
C4    1    0.739912    0.711865    0.261398    11.00000    0.07626    0.07626 =
         0.07634    0.00511    0.00552    0.03618
C34   1    0.882342    0.626892    0.227581    10.50000    0.07626    0.07626 =
         0.07634    0.00511    0.00552    0.03619
C61   1    0.825387    0.547265    0.118864    11.00000    0.07627    0.07627 =
         0.07635    0.00512    0.00552    0.03618
O53   6    0.844774    0.448371    0.009416    11.00000    0.07627    0.07627 =
         0.07635    0.00512    0.00552    0.03618
N12   5    1.087208    0.740887    0.248649    10.50000    0.07627    0.07627 =
         0.07635    0.00512    0.00552    0.03618
AFIX  93
H12A  2    1.174143    0.761335    0.197667    10.50000   -1.20000
H12B  2    1.138274    0.797228    0.313823    10.50000   -1.20000
AFIX   0
PART 1
O1    6    0.648600    0.569267    0.084344    10.50000    0.07627    0.07627 =
         0.07635    0.00512    0.00552    0.03618
PART 0
H4A   2    0.852287    0.860319    0.213307    11.00000    0.01455
H34   2    0.857613    0.508835    0.274305    11.00000    0.07629
H4B   2    0.552737    0.627442    0.210833    11.00000    0.07629
HKLF 4


REM  mo_LCYS_0ma in P-1
REM wR2 = 0.4197, GooF = S = 1.140, Restrained GooF = 2.441 for all data
REM R1 = 0.1417 for 663 Fo > 4sig(Fo) and 0.2766 for all 1734 data
REM 95 parameters refined using 98 restraints

END

WGHT      0.2000      0.0000

REM Highest difference peak  2.464,  deepest hole -1.775,  1-sigma level  0.454
Q1    1   0.2157  0.7754  0.5022  11.00000  0.05    2.46
Q2    1   0.3550  0.6718  0.4020  11.00000  0.05    1.90
Q3    1   0.4291  0.9061  0.4157  11.00000  0.05    1.81
Q4    1   0.7882  0.8056  0.1766  11.00000  0.05    1.53
Q5    1   0.6994  0.5948  0.3296  11.00000  0.05    1.47
Q6    1   0.8233  0.7750  0.4330  11.00000  0.05    1.46
Q7    1   0.4997  0.8742  0.3805  11.00000  0.05    1.44
Q8    1   0.3030  0.6730  0.5980  11.00000  0.05    1.43
Q9    1   0.5402  1.0027  0.7399  11.00000  0.05    1.39
Q10   1   0.6504  0.8175 -0.0173  11.00000  0.05    1.38
;
_shelx_res_checksum              23245
_shelx_hkl_file                  
;
  -1  -1   2   61.80    7.85
  -1  -1   2   57.42    7.85
  -1  -1   2   55.62    6.72
  -1  -1   2   54.21    5.48
   1   1  -2   52.49    7.87
   1   1  -2   46.02    7.28
   1   1  -2   52.19    5.44
   2   2  -4   -8.91    9.84
   2   2  -4   30.18    5.50
  -2  -2   4   17.65   10.67
  -2  -2   4   18.71    5.22
  -2  -2   4   28.43    7.44
  -2  -2   4   32.02   10.36
  -3  -3   6    0.67    9.03
   3   3  -6    1.79    7.02
  -3  -3   6   19.46   12.42
   0   1  -1   17.40    4.15
   0   1  -1   25.88    6.13
  -1   0   1   18.82    6.00
  -1   0   1   17.45    3.54
  -1   0   1   20.65    3.52
   1   0  -1   13.90    3.52
   0  -1   1   19.02    4.07
   1   0  -1   16.77    4.98
   1   0  -1   17.05    2.92
   1   2  -3   85.22    8.02
   1   2  -3   88.23   10.24
  -3  -2   5   15.14    5.76
   2   3  -5   10.45    7.60
  -3  -2   5   17.88    9.33
  -3  -2   5    1.56    6.25
   2   3  -5    4.16    5.88
  -3  -2   5   23.10   11.98
   3   2  -5    6.69    6.07
  -2  -3   5   -2.33   10.37
  -2  -3   5    0.44    5.49
   3   2  -5    7.10    6.21
  -2  -3   5   12.94    9.18
   3   4  -7    0.36   14.16
  -4  -3   7    0.27    7.91
  -3  -4   7   -4.40   10.03
   4   3  -7  -11.86    8.46
  -1   1   0   76.10    7.52
   1  -1   0   95.66    7.63
  -2   0   2  -12.41    6.70
   0   2  -2   -4.80    6.96
  -2   0   2    2.55    3.46
   0   2  -2    8.55    5.69
  -2   0   2    7.84    4.29
   2   0  -2   -1.92    4.18
   2   0  -2    2.69    7.70
   2   0  -2   11.90    4.38
   1   3  -4   19.82    9.18
   1   3  -4   33.90    9.65
  -3  -1   4    9.47    7.15
  -3  -1   4    7.77    8.92
  -3  -1   4   10.70   11.52
  -1  -3   4   24.70    9.36
  -1  -3   4   25.07    6.84
   3   1  -4   12.49    5.10
  -4  -2   6   -3.00   13.19
   2   4  -6   26.77    8.59
   2   4  -6    0.93   18.85
  -2  -4   6   44.93    7.88
  -2  -4   6   33.78   17.24
  -2  -4   6    6.03    9.66
   4   2  -6   23.37   11.24
  -2   1   1  893.36   79.46
  -2   1   1 1000.00   79.43
   2  -1  -1  900.47   79.38
  -3   0   3   -4.69    5.26
  -3   0   3   -6.98    9.36
  -3   0   3    2.59    4.57
   0   3  -3  -26.62   11.15
   3   0  -3    2.04   10.16
   3   0  -3    6.12    4.10
   1   4  -5    7.78   14.38
   1   4  -5    5.04    6.27
  -4  -1   5   31.71   12.06
  -4  -1   5   16.52    7.77
  -4  -1   5   20.46    9.19
  -1  -4   5   -3.78   11.55
   4   1  -5    7.65    6.25
   4   1  -5   30.92    9.89
  -5  -2   7    1.20   17.15
   2   5  -7   10.04   11.89
  -5  -2   7    2.51    8.72
  -2  -5   7    9.70   12.92
   5   2  -7    1.41    7.60
  -2   2   0   92.27    8.49
   2  -2   0   94.67    8.40
  -3   1   2    8.43    3.66
  -3   1   2    3.49    4.24
  -3   1   2   11.93    8.30
   3  -1  -2   10.90    5.50
   3  -1  -2    9.20    3.89
   3  -1  -2   11.83    6.25
  -4   0   4    7.04    5.64
   0   4  -4   -1.74   10.97
   0   4  -4   -1.64    6.95
  -4   0   4    8.39    6.61
  -4   0   4    5.82    5.82
  -4   0   4    7.08   12.15
   0  -4   4    7.07    6.39
   4   0  -4    1.38    5.86
   4   0  -4    4.83    5.10
   1   5  -6   -4.93    8.86
  -5  -1   6   10.65   15.07
   1   5  -6   43.97   20.37
  -5  -1   6   15.22    8.41
  -3   2   1   41.74    4.83
  -3   2   1   28.64    6.18
   2  -3   1   37.43    4.22
   3  -2  -1   33.01    4.61
  -4   1   3    6.32    6.25
  -4   1   3   16.67   26.58
  -4   1   3    1.76    5.41
  -1   4  -3   -9.81   15.44
   4  -1  -3    6.71    7.68
   4  -1  -3    3.27    4.11
  -5   0   5   -0.46    7.08
   0   5  -5    3.58   22.25
  -5   0   5   -4.78   11.16
   0   5  -5   -4.56    8.39
  -5   0   5   14.10   14.33
   5   0  -5    1.23    7.13
  -6  -1   7   -5.40   10.46
   1   6  -7   -1.39   15.50
   1   6  -7   38.95   27.46
  -3   3   0  952.09   76.90
   3  -3   0  850.20   76.87
  -4   2   2   91.14   11.23
  -4   2   2   71.31    9.13
  -4   2   2   67.11    7.97
   4  -2  -2   74.95    9.67
  -1   5  -4   -1.14    9.47
  -5   1   4   14.16    7.00
  -1   5  -4   -5.89   14.11
  -5   1   4   12.51   11.88
   5  -1  -4   15.98    9.43
   5  -1  -4    6.39    6.28
   0   6  -6    3.00   24.02
  -6   0   6   -5.74    9.64
   0   6  -6   -3.18   12.55
   6   0  -6   -8.97    9.03
  -4   3   1   22.47    5.41
  -4   3   1   30.73    9.58
   4  -3  -1   18.81    4.15
   3  -4   1   15.64    3.56
  -5   2   3   12.73    8.38
  -5   2   3    5.74    8.79
   2  -5   3    7.81    3.23
   5  -2  -3    0.29    5.87
  -1   6  -5   27.40   27.35
  -1   6  -5   15.02   16.87
  -4   4   0   50.61    5.18
   4  -4   0   35.13    5.04
  -5   3   2   13.52    5.02
  -5   3   2   36.37   10.63
  -5   3   2    8.36    4.81
   3  -5   2    3.74    3.75
   5  -3  -2   20.26    7.12
  -2   6  -4    6.69   12.27
  -6   2   4    5.94   12.31
  -6   2   4   10.06    7.45
  -6   2   4   28.59   17.86
   2  -6   4    1.87    3.83
   6  -2  -4   10.11    6.78
  -1   7  -6   -3.24   18.78
  -7   1   6    6.92   16.86
  -1   7  -6   22.37   29.42
  -7   1   6    3.56   11.30
   1  -7   6   -0.95    5.04
  -5   4   1  229.51   20.69
  -5   4   1  266.69   21.46
   4  -5   1  198.40   20.14
   5  -4  -1  238.46   20.94
  -3   6  -3   -3.09   10.31
  -6   3   3   24.60   13.88
  -6   3   3   10.84    6.67
  -6   3   3   -0.70    8.98
   6  -3  -3   20.51    9.47
  -2   7  -5   35.05   22.99
  -2   7  -5   15.39   16.64
  -7   2   5    9.08   10.27
  -5   5   0   55.13    9.13
  -5   5   0   32.58    5.92
   5  -5   0   31.93    5.67
   6  -4  -2   46.04    8.46
  -7   3   4   10.59   18.23
  -3   7  -4    0.41   11.97
  -7   3   4   11.00    8.36
   3  -7   4   -1.53    5.10
  -6   5   1   11.99    9.00
  -6   5   1   20.83    7.65
  -5   6  -1   13.25    7.70
  -7   4   3   -5.89   13.35
  -4   7  -3   -2.93   10.04
   4  -7   3    0.56    5.79
  -6   6   0  219.46   21.65
  -6   6   0  251.02   22.74
  -7   5   2    8.41    7.57
   5  -7   2    5.57    4.61
  -4   8  -4   -0.02   15.00
  -8   4   4   -3.79   10.20
  -7   6   1   11.90    8.20
  -8   5   3   25.96    9.64
  -5   8  -3  -11.52   11.65
  -8   5   3   -6.27   24.14
   5  -8   3    6.01    5.49
  -3  -3   5    8.28   10.63
  -3  -3   5   15.42    6.19
   3   3  -5   -8.79   11.28
   3   3  -5   14.45    7.38
  -3  -3   5   -7.91   12.77
  -2  -2   3   91.00   11.56
  -2  -2   3  104.25   10.41
   2   2  -3   75.57   12.18
  -2  -2   3   93.60    9.06
   2   2  -3   91.01    9.21
   1   1  -1  230.91   21.36
   1   1  -1  268.01   22.18
   1   1  -1  240.74   22.10
  -1  -1   1  253.66   21.97
   0   0   1   -4.36    1.55
  -1  -1   3  152.12   16.69
  -1  -1   3  199.73   16.78
   1   1  -3  168.58   15.41
  -1  -1   3  181.82   15.43
   1   1  -3  165.01   17.67
  -1  -1   3  181.29   16.01
   2   2  -5  120.27   11.44
  -2  -2   5  102.45   15.54
  -2  -2   5  126.22   11.58
  -2  -2   5  118.90   12.77
   3   3  -7   -2.94    7.96
  -3  -3   7    6.44   12.79
  -3  -3   7   -1.18    7.57
  -3  -3   7   19.56   12.18
  -4  -3   6   22.20    8.49
   3   4  -6    6.71    9.69
  -3  -4   6   13.19   12.72
  -3  -4   6   22.25    8.24
   4   3  -6   -2.31    8.89
  -3  -2   4    1.93    5.00
   2   3  -4   10.37    5.44
   2   3  -4   28.49   11.47
  -3  -2   4    4.44    9.70
   2   3  -4    4.20    4.79
   3   2  -4    5.90    6.11
   3   2  -4    4.93    5.55
  -2  -3   4   12.50    4.92
  -2  -1   2  120.32   13.60
  -2  -1   2  109.93   12.49
   1   2  -2  128.78   13.65
   1   2  -2  127.26   11.56
  -2  -1   2  125.93   13.85
  -1  -2   2  144.44   11.53
  -1  -2   2  139.30   12.15
  -1   0   0   30.84    4.23
   0   1   0   32.20    5.93
   0  -1   0   30.61    6.04
  -1   0   2   29.98    7.72
   0   1  -2   44.74    7.04
  -1   0   2   27.23    5.60
  -1   0   2   22.99    4.10
   1   0  -2   30.68    4.96
   1   0  -2   26.19    4.22
   1   0  -2   37.06    8.58
   1   2  -4   30.99    9.84
  -2  -1   4   17.82    7.78
  -2  -1   4   18.16    5.60
   1   2  -4   23.28    4.22
  -2  -1   4   21.54    9.31
  -1  -2   4   21.76    6.49
   2   1  -4    6.27   11.27
  -1  -2   4   33.27   10.02
   2   1  -4   25.87    4.48
   2   1  -4   17.94    6.08
   2   3  -6   40.65    9.08
  -3  -2   6   22.69    6.42
  -3  -2   6    5.57    7.13
  -3  -2   6   16.40   12.85
  -3  -2   6   28.62   11.67
   2   3  -6    9.08    7.42
  -2  -3   6   28.41    8.09
  -2  -3   6   31.89   12.46
   3   2  -6   20.90    6.08
   3   2  -6    6.79    6.81
  -2  -3   6   15.17    8.59
   3   4  -8   -8.71   10.51
  -4  -3   8   17.32   16.18
  -3  -4   8   18.89   12.87
   4   3  -8    1.39   10.51
  -4  -2   5   13.32   11.19
  -4  -2   5    2.73    6.46
   2   4  -5   -1.71    6.90
   2   4  -5   26.14   20.55
  -2  -4   5   11.16    6.54
  -2  -4   5   14.90   13.43
   4   2  -5    3.26    7.01
  -2  -4   5   31.43   10.76
   1   3  -3   11.86   11.30
  -3  -1   3   25.37    4.71
  -3  -1   3   24.10   10.74
  -3  -1   3   12.91    6.78
   1   3  -3    4.94    8.64
  -1  -3   3   25.95    6.88
   3   1  -3    4.60   10.35
  -2   0   1   41.70    5.32
  -2   0   1   53.81    5.98
  -2   0   1   53.74    5.89
   2   0  -1   44.71    5.60
  -1   1  -1   78.87    6.90
   1  -1  -1   65.72    7.64
   1  -1  -1   81.47    7.19
   1  -1   1   75.58    7.14
   0   2  -3   -7.18    6.04
  -2   0   3   -7.08    7.95
  -2   0   3   -1.91    3.83
  -2   0   3    1.84    5.34
   0   2  -3   -0.96    5.35
   2   0  -3   -3.53    4.64
   0  -2   3  -20.18    7.19
   2   0  -3   -4.85    3.83
   2   0  -3  -17.06    8.33
  -3  -1   5   57.83   10.82
  -3  -1   5   53.01   10.05
  -3  -1   5   49.57    7.19
  -1  -3   5   51.13    9.71
  -1  -3   5   42.24    9.50
   3   1  -5   59.64    6.93
   2   4  -7    0.07    8.61
  -4  -2   7    3.94   12.47
  -4  -2   7   -1.86    7.16
  -2  -4   7   17.92   11.96
   4   2  -7   -0.99    7.23
  -2  -4   7    9.72   11.06
   2   5  -6    5.00   11.85
  -5  -2   6   10.17   10.13
   2   5  -6   -1.40   28.53
  -5  -2   6   16.86    8.92
  -2  -5   6   14.82   11.10
   5   2  -6    6.91    7.75
  -4  -1   4    2.56    8.57
  -4  -1   4    4.77   11.29
   1   4  -4    7.94    8.02
  -4  -1   4    4.41    7.33
   1   4  -4    3.80   13.16
  -1  -4   4    5.25    9.42
   4   1  -4    3.95    5.55
  -1  -4   4   14.14   10.10
  -3   0   2  270.60   23.00
  -3   0   2  230.63   21.44
  -3   0   2  225.84   22.06
  -3   0   2  252.46   22.16
   0   3  -2  231.85   25.48
   3   0  -2  231.95   21.55
   3   0  -2  259.54   23.53
  -2   1   0  327.46   28.17
   2  -1   0  327.23   28.23
  -2   1   2  445.27   36.91
  -2   1   2  397.88   36.65
  -2   1   2  392.13   36.37
   2  -1  -2  419.06   36.62
   1  -2   2  462.02   36.23
  -3   0   4  120.85   11.48
   0   3  -4  127.86   13.49
  -3   0   4  114.61   12.56
   3   0  -4  126.18   12.60
   3   0  -4  104.68   11.32
  -4  -1   6   58.75   13.86
  -4  -1   6   30.07   13.50
  -4  -1   6   29.01    8.44
  -4  -1   6   22.56   10.12
   4   1  -6   35.46    8.15
   2   5  -8   -4.40   10.95
  -5  -2   8   -6.39   10.77
   5   2  -8    0.12    7.85
   1   5  -5   22.11   10.42
  -5  -1   5    3.93    7.82
  -5  -1   5   14.42    9.85
   1   5  -5   22.82   20.12
  -5  -1   5    6.75   11.52
   5   1  -5    8.85   11.70
   5   1  -5   -1.44    6.81
  -1  -5   5    8.40    9.00
   0   4  -3   -0.69   11.03
  -4   0   3    9.29    5.77
  -4   0   3    8.81    6.79
  -4   0   3   18.63   11.89
   0   4  -3   -6.81    7.00
  -4   0   3    3.05    5.90
   0  -4   3   10.52    9.51
   4   0  -3   17.85    6.80
   0  -4   3   13.85    5.95
   4   0  -3   -2.47    5.31
  -3   1   1   50.71    5.74
  -3   1   1   44.19    6.27
  -1   3  -1   56.85    9.91
  -3   1   1   42.97    7.97
   3  -1  -1   46.18    6.05
   3  -1  -1   71.45    9.29
  -2   2   1   50.87    5.24
  -2   2  -1   40.88    4.65
   2  -2   1   57.20    4.90
   2  -2  -1   43.91    5.01
  -3   1   3   30.77    6.97
  -3   1   3   39.48   10.42
  -3   1   3   29.14    6.21
   3  -1  -3   28.36    5.58
   3  -1  -3   39.79    8.23
  -4   0   5   19.17    7.67
  -4   0   5   43.85   11.63
  -4   0   5   36.60    7.11
   0   4  -5   20.51   10.67
   0   4  -5   39.80    9.39
   4   0  -5   34.25    6.54
   1   5  -7    2.43    9.94
   1   5  -7    2.17   22.47
   5   1  -7   -1.48    6.91
   1   6  -6   -2.16   13.56
   1   6  -6   -0.29   27.89
  -6  -1   6    7.97   10.06
  -5   0   4    0.99    7.95
   0   5  -4   17.01   11.55
   0   5  -4   32.48   20.32
  -5   0   4   14.94    8.36
  -5   0   4   12.38    8.54
   5   0  -4   26.98   11.40
  -1   4  -2   52.20   11.65
  -4   1   2   36.77   12.92
  -4   1   2   46.62    6.35
  -4   1   2   43.22    7.30
   4  -1  -2   51.38    8.68
   4  -1  -2   35.96    7.39
  -3   2   0   10.55    3.81
  -3   2   0   31.66    8.23
   3  -2   0   19.84    5.04
  -3   2   2   20.66    6.65
  -3   2   2   37.02    8.94
  -3   2   2   21.30    5.10
   3  -2  -2   21.00    4.63
   3  -2  -2   47.93   10.72
   2  -3   2   20.15    3.69
  -1   4  -4   28.06   14.75
  -4   1   4   43.75   17.76
  -4   1   4   23.43    7.99
  -4   1   4   26.51    6.47
   4  -1  -4   16.72   10.03
   4  -1  -4   26.72    9.42
   4  -1  -4   16.14    5.72
   0   5  -6   17.24    8.21
  -5   0   6   18.12    8.51
  -5   0   6    9.23   12.30
   5   0  -6   18.32    7.60
   5   0  -6    1.99    7.11
   0   6  -5    8.94   22.18
   0   6  -5   -2.08   14.75
  -6   0   5   23.84    9.51
   6   0  -5    4.22    7.49
  -5   1   3   48.08    7.53
  -5   1   3   36.03    8.13
  -1   5  -3   70.95   13.28
  -1   5  -3   12.42   12.89
  -5   1   3   41.24   13.06
   5  -1  -3   44.69    7.78
  -4   2   1   48.09    8.78
  -4   2   1   54.72    6.27
   4  -2  -1   47.17    6.47
  -3   3  -1  693.42   54.61
  -3   3   1  645.89   54.75
   3  -3  -1  578.16   54.77
  -4   2   3   37.35    6.42
  -4   2   3   71.66   11.49
  -4   2   3   50.46    8.83
   4  -2  -3   56.75    7.93
   2  -4   3   34.24    5.40
   4  -2  -3   49.63    6.19
  -5   1   5   87.48   13.31
  -1   5  -5   50.59   11.75
  -5   1   5   77.32   10.00
  -1   5  -5   63.97   17.26
   5  -1  -5   73.46    9.06
   5  -1  -5   56.92   10.06
   0   6  -7   54.25   24.94
  -6   0   7    9.42   15.19
  -6   0   7    0.66   10.13
   0   6  -7    5.05   12.89
   6   0  -7   -1.79    8.13
  -1   6  -4   -9.13   13.08
  -6   1   4   -9.30    8.89
  -1   6  -4   25.44   21.35
  -6   1   4    4.47   13.32
   6  -1  -4   -4.70    7.84
  -5   2   2   33.10    9.77
  -5   2   2   51.67    9.42
  -5   2   2   34.22    6.81
   5  -2  -2   56.36    7.21
   5  -2  -2   51.72    7.29
  -4   3   0   49.74   11.52
  -3   4   0   40.06   12.75
  -4   3   0   35.98    7.79
   4  -3   0   28.73    5.69
  -4   3   2    3.91   10.04
  -4   3   2    2.53    4.26
   4  -3  -2   -2.62    3.82
   3  -4   2   -1.70    2.89
  -5   2   4   -6.02    6.00
  -5   2   4   -7.46   10.67
  -2   5  -4   -9.45   10.15
  -5   2   4   -2.16    9.59
   5  -2  -4    4.43    5.53
   5  -2  -4   -4.14    4.01
   2  -5   4    4.33    4.10
  -6   1   6   11.03    9.73
  -1   6  -6   22.71   12.93
  -1   6  -6   13.23   27.38
   6  -1  -6    0.23    8.72
   1  -6   6    6.25    4.54
  -7   1   5   20.72   11.23
  -1   7  -5   15.78   24.96
  -7   1   5   22.95   16.60
  -1   7  -5    1.00   18.50
  -2   6  -3   -2.73   15.81
  -6   2   3   23.80   15.19
  -6   2   3    6.84    8.12
  -2   6  -3    7.22   12.30
   6  -2  -3   -2.76    6.34
  -5   3   1   16.68    5.75
  -5   3   1    7.81    5.18
   5  -3  -1   12.25    7.14
   3  -5   1   26.58    6.10
  -4   4   1   46.47   12.99
  -4   4  -1   14.06    4.25
   4  -4   1   21.06    4.84
   4  -4  -1   21.66    4.18
   4  -4   1   19.68    3.80
  -5   3   3    6.64    8.86
  -5   3   3    5.20    5.47
  -5   3   3   18.33    6.20
  -3   5  -3   16.48    9.66
   5  -3  -3   12.23    5.25
   5  -3  -3    9.08    6.67
   3  -5   3    8.57    4.45
  -6   2   5   18.35    8.81
  -2   6  -5   11.94   13.10
  -6   2   5   31.39   15.78
  -6   2   5   10.55   19.55
   6  -2  -5    3.94    6.75
   2  -6   5   19.68    5.84
  -1   7  -7   -4.23   23.07
   1  -7   7   -2.01    6.44
  -2   7  -4   13.43   19.10
  -2   7  -4    5.81   14.74
  -7   2   4   10.19    8.80
  -7   2   4   -1.31   13.96
   2  -7   4    3.61    4.42
  -6   3   2  103.72   15.72
  -6   3   2   99.68   11.99
   6  -3  -2  115.88   13.22
   3  -6   2  101.37   10.34
  -5   4   0  103.75   11.07
  -4   5   0   91.86   11.49
  -5   4   0  116.47   10.35
   5  -4   0   92.98   10.17
  -5   4   2  134.58   12.83
  -5   4   2  125.61   15.91
  -5   4   2  135.37   14.69
   4  -5   2  135.52   12.04
   5  -4  -2  119.28   12.46
  -6   3   4   34.23   13.85
  -6   3   4   62.87   13.88
  -3   6  -4   39.01   12.37
  -6   3   4   44.42    8.35
   6  -3  -4   52.84    9.55
   3  -6   4   42.68    7.50
  -7   2   6   34.43   19.90
  -2   7  -6    5.71   16.99
  -7   2   6   37.38   10.90
  -2   7  -6   38.71   29.33
   2  -7   6   21.64    6.81
  -3   7  -3   -0.49   10.61
   3  -7   3    0.76    4.47
  -6   4   1   22.96    7.39
  -6   4   1   16.60    6.68
   4  -6   1   16.45    4.53
  -5   5   1   39.39    8.13
  -5   5   1   31.62    7.89
  -5   5  -1   47.77    8.03
   5  -5   1   42.29    6.06
   5  -5  -1   37.88    6.96
  -6   4   3    3.34    5.94
  -6   4   3   18.30   13.93
  -6   4   3    5.94    6.90
  -7   3   5    6.62    9.42
  -3   7  -5   14.18   14.08
  -7   3   5    4.26   14.06
   7  -3  -5   15.00    7.88
   3  -7   5   12.26    6.33
  -3   8  -4   33.82   25.17
  -8   3   4   13.57   21.05
  -3   8  -4   15.98   18.15
   3  -8   4    3.08    5.79
  -7   4   2   -0.29    6.86
   4  -7   2   11.06    6.15
  -6   5   0    9.44    6.30
  -5   6   0    9.91    7.81
  -6   5   0    8.78    5.44
  -6   5   2    9.47    8.19
  -6   5   2   20.04    7.66
   5  -6   2   11.57    4.19
  -7   4   4   17.59    8.73
  -7   4   4   13.44   14.43
  -4   7  -4    0.64   11.83
   4  -7   4    7.65    6.14
  -8   4   3   41.36   20.90
  -8   4   3   18.92    9.79
  -4   8  -3   13.40   12.04
   4  -8   3    5.94    6.35
  -7   5   1   23.09    8.04
  -6   6  -1  148.38   15.26
  -6   6   1  118.56   14.35
  -6   6  -1  121.02   12.63
  -6   6   1  119.75   13.57
  -7   5   3   41.18    9.89
  -7   5   3   32.21   22.44
  -5   8  -2    3.09   11.86
  -8   5   2   15.26   10.06
   5  -8   2    9.87    5.64
  -7   6   0   11.43    8.29
  -7   6   2    3.74   23.26
  -7   6   2    5.07    9.31
   6  -7   2   -1.87    4.77
  -4  -4   6    8.04    9.24
   4   4  -6   -2.76   15.66
  -3  -3   4    5.36    5.60
  -3  -3   4    3.49    9.98
  -3  -3   4   37.62   12.12
   2   2  -2  188.62   17.16
  -2  -2   2  174.62   16.62
   2   2  -2  160.84   15.98
  -2  -2   2  172.11   15.88
  -2  -2   2  192.39   17.62
   2   2  -2  200.38   18.19
  -1  -1   0  479.23   37.64
   1   1   0  443.41   37.92
  -1  -1   0  426.30   37.77
   1   1   0  403.90   37.54
   0   0  -2   49.82    6.11
   0   0   2   38.37    5.99
   0   0  -2   49.45    4.31
   0   0   2   45.06    4.36
   0   0   2   50.49    6.23
  -1  -1   4    3.17    6.89
   1   1  -4    3.92    3.71
   1   1  -4   -1.53    4.74
   1   1  -4    7.01   10.39
  -1  -1   4    8.92    4.78
  -1  -1   4   -2.10    6.38
  -2  -2   6   96.67   13.20
   2   2  -6  104.09   11.04
  -2  -2   6   92.75   10.39
  -3  -3   8   40.80   14.83
   3   4  -5   -4.56    9.71
  -4  -3   5   -6.35   11.84
  -4  -3   5    5.11    6.75
  -3  -4   5  -12.87   10.89
  -3  -4   5    0.94    6.99
   4   3  -5   -2.54    8.49
  -3  -2   3   17.04    8.70
  -3  -2   3   21.31    9.07
  -3  -2   3   19.31    5.92
   2   3  -3   17.40    5.35
   2   3  -3   32.60   12.02
   3   2  -3   12.56    6.70
  -2  -3   3   36.13    9.74
  -2  -1   1  213.66   18.97
  -2  -1   1  182.10   17.95
   1   2  -1  234.98   19.22
   1   2  -1  189.82   17.90
  -1  -2   1  214.34   18.79
  -1  -2   1  197.98   17.96
   2   1  -1  207.28   18.05
   2   1  -1  203.44   18.44
  -1   0  -1    4.11    6.26
   0   1   1    2.48    4.77
   0   1   1    3.80    8.47
   0  -1  -1    2.47    5.28
   1   0   1    8.13    3.80
   0  -1  -1    3.91    7.50
   0  -1   3  114.30   10.20
  -2  -1   5   24.34    8.44
   1   2  -5    6.38    5.89
   1   2  -5    4.59   11.06
  -2  -1   5   21.63    7.81
   1   2  -5   15.71    4.91
  -2  -1   5   26.44    9.21
  -1  -2   5   10.23    8.05
  -1  -2   5   36.42    6.45
  -1  -2   5   22.99    7.54
   2   1  -5   43.70   12.60
  -1  -2   5   11.61   10.76
  -3  -2   7   19.66   12.45
   2   3  -7   16.89    5.89
  -3  -2   7    6.27    8.90
   2   3  -7    2.23    6.32
  -3  -2   7   47.37   13.12
   3   2  -7    3.14    7.27
  -2  -3   7   16.65    9.65
  -2  -3   7    7.74    7.99
  -2  -3   7   12.43   12.45
  -2  -3   7   15.59   12.24
   3   4  -9   -1.49   10.92
  -4  -3   9   -7.92   16.03
  -4  -3   9   17.83   12.55
   4   3  -9  -15.13    8.89
  -3  -4   9    6.14   18.25
  -4  -2   4    7.72   10.71
   2   4  -4   13.51    7.36
   2   4  -4   -5.50   16.39
  -4  -2   4   -1.47    6.88
   4   2  -4   18.21    9.55
   4   2  -4   -1.73    6.37
  -2  -4   4   -0.98   13.11
  -2  -4   4   -1.32    9.92
  -3  -1   2   83.19    8.53
   1   3  -2   88.41   11.76
  -3  -1   2   67.52   10.81
   1   3  -2   76.24    8.51
  -3  -1   2   80.96    9.69
   3   1  -2   88.38   10.73
  -1  -3   2   83.65   10.15
  -2   0   0   70.98    7.90
   0   2   0   72.38    9.50
  -2   0   0   51.85    6.77
   2   0   0   58.94    6.62
  -1   1   2   30.69    6.78
  -1   1  -2   25.13    4.33
  -1   1  -2   23.29    9.15
   1  -1  -2   26.57    5.92
   1  -1   2   30.45    6.74
   0   2  -4   12.58    7.80
  -2   0   4   30.85    5.73
  -2   0   4   34.39    7.54
  -2   0   4   29.80   10.36
   0   2  -4   21.78    5.03
   0  -2   4   35.69    9.43
   2   0  -4   26.49    6.69
   2   0  -4   11.91   10.01
   2   0  -4   27.89    5.37
  -3  -1   6    4.03   10.29
  -3  -1   6   10.73    9.58
   1   3  -6    7.58    5.47
  -3  -1   6   19.17    6.47
   3   1  -6   15.38    5.78
  -1  -3   6    4.56    6.56
   3   1  -6   -0.82    6.12
  -1  -3   6   34.53    9.29
   3   1  -6    5.18    9.08
  -4  -2   8   -2.96    9.30
  -4  -2   8   26.04   13.58
   2   4  -8   -7.89   10.92
  -4  -2   8   -2.11   14.09
   4   2  -8    3.37    8.32
   4   2  -8    1.95    7.62
  -2  -4   8  -10.47   14.44
   2   5  -5    9.44   22.56
   2   5  -5  -14.13   10.47
  -5  -2   5   14.90   13.00
  -2  -5   5    9.11   11.35
   5   2  -5    2.45    7.38
  -4  -1   3   13.19    7.09
   1   4  -3   40.79   13.71
  -4  -1   3    1.61   10.06
  -1  -4   3   21.04    8.18
   4   1  -3   15.39    7.19
  -3   0   1  594.41   55.37
   0   3  -1  715.31   55.85
  -3   0   1  648.06   54.80
   0  -3   1  602.79   55.11
   3   0  -1  624.38   54.59
  -1   2   1   70.16   10.49
   1  -2  -1   66.41    6.73
  -2   1   3   14.31    6.09
  -1   2  -3    9.02    7.79
   2  -1  -3   12.39    4.99
   2  -1  -3   13.86    5.59
  -3   0   5   44.33    6.60
   0   3  -5   47.19    8.79
   0   3  -5   42.05    8.46
  -3   0   5   49.56    9.21
  -3   0   5   81.97   13.03
   3   0  -5   47.46    8.76
   3   0  -5   55.08    6.74
   3   0  -5   81.56   13.11
  -4  -1   7   31.39   13.90
  -4  -1   7   40.66   17.87
  -4  -1   7   41.17    8.97
   1   4  -7    5.77   16.21
  -4  -1   7   33.92   13.68
   4   1  -7   31.43    8.82
   4   1  -7    8.48   14.43
   1   5  -4    3.40   18.50
  -5  -1   4    6.20   10.67
  -5  -1   4   -1.92    8.25
   1   5  -4    2.10   11.46
   5   1  -4    6.24    6.83
  -1  -5   4    4.77    9.19
  -1  -5   4    8.05   18.64
   0   4  -2   61.12   11.95
  -4   0   2   57.03    7.55
  -4   0   2   45.58    8.35
  -4   0   2   57.34   11.01
   4   0  -2   59.73    7.55
   0  -4   2   55.03    9.71
  -3   1   0   60.22    6.30
  -1   3   0   47.42    9.40
   3  -1   0   57.60    6.44
  -2   2  -2   17.97    9.01
  -2   2   2   12.85    4.74
  -2   2   2   -3.23    6.37
  -2   2  -2   11.27    3.36
  -2   2   2   10.47    6.37
  -2   2  -2   10.35    3.92
   2  -2   2    5.48    2.54
   2  -2  -2   -4.66    7.08
   2  -2  -2    7.20    4.04
   2  -2   2   17.90    4.25
   2  -2  -2    7.12    5.64
  -3   1   4   32.84   11.71
  -3   1   4   51.28    8.88
  -3   1   4   50.73    6.53
  -1   3  -4   34.26   11.76
   3  -1  -4   48.78    6.66
   3  -1  -4   34.86    8.80
   3  -1  -4   64.66    9.15
  -4   0   6   18.88   11.18
   0   4  -6    2.69   10.34
  -4   0   6   17.38    9.31
  -4   0   6   20.91    7.35
  -4   0   6   23.06   16.62
   4   0  -6   19.01    7.61
   4   0  -6    5.12    6.44
  -5  -1   8   -4.16    8.73
   1   5  -8    0.47   11.01
   5   1  -8   -2.10    6.82
   1   6  -5   18.62   25.21
  -6  -1   5    5.66   10.86
  -6  -1   5    8.04    9.96
   1   6  -5   -0.89   15.79
  -1  -6   5    3.20   10.50
  -5   0   3   42.32    9.46
   0   5  -3   15.04   13.74
  -5   0   3   48.00   11.34
  -5   0   3   45.01   15.41
   0   5  -3   28.19   17.55
  -5   0   3   50.72    9.04
   5   0  -3   51.13    8.66
  -4   1   1  102.37   10.85
  -4   1   1   94.03   10.07
  -1   4  -1  111.70   16.08
   4  -1  -1  105.72   10.16
  -3   2  -1   22.97    3.66
  -3   2  -1   24.75    4.12
   3  -2   1   25.24    5.67
  -3   2   3   77.92    9.04
  -3   2   3   71.45   10.81
  -3   2   3   62.49   13.57
   3  -2  -3   67.94   11.22
   3  -2  -3   68.25    7.77
   3  -2  -3   79.40    9.56
  -4   1   5   -8.95    9.75
  -4   1   5    8.93    8.37
  -4   1   5    2.80    6.11
  -1   4  -5   -0.23    5.46
   4  -1  -5   -1.93    7.93
   1  -4   5   -0.70    2.85
   4  -1  -5   -5.05    4.30
   4  -1  -5    0.38    5.46
   0   5  -7   11.00    8.21
  -5   0   7   10.38    9.00
   0   5  -7    9.04   18.22
  -5   0   7   -2.29   21.57
   5   0  -7    2.17    8.82
   0   6  -4    0.21   25.11
  -6   0   4   -7.09    9.48
  -6   0   4    7.82   10.16
   0   6  -4   29.13   20.45
  -5   1   2  133.86   15.63
  -1   5  -2  115.93   17.00
  -5   1   2  141.90   14.63
   5  -1  -2  151.48   14.53
  -2   4   0  169.94   19.51
  -4   2   0  217.11   17.31
  -4   2   0  205.21   17.72
   4  -2   0  190.21   17.73
  -3   3   2  112.15   10.29
  -3   3   2   85.70   14.02
  -3   3   2   90.32   11.91
  -3   3  -2  116.31    9.62
   3  -3  -2  101.83   10.08
  -4   2   4    6.61    5.57
  -2   4  -4   13.75   14.88
  -4   2   4    5.52    7.32
  -4   2   4    6.82   11.06
   4  -2  -4    0.99    7.27
   2  -4   4    9.72    3.60
   4  -2  -4    5.85    8.62
   4  -2  -4   11.63    5.13
  -5   1   6   51.81    9.18
  -5   1   6   70.25   16.70
   5  -1  -6   55.64    9.34
   5  -1  -6   39.01    9.43
   1  -5   6   38.72    6.44
  -6   0   8    5.41   11.99
   0   6  -8    0.03   24.07
   0   6  -8   -0.71   14.02
   0  -6   8   -0.75    5.16
   6   0  -8    3.15    8.14
   0   7  -5   -4.79   26.21
   0   7  -5   -4.08   22.62
  -6   1   3   -4.96    8.05
  -1   6  -3   14.07   17.42
  -1   6  -3    5.83   13.80
  -6   1   3   -4.57    8.47
  -6   1   3   22.06   36.76
  -5   2   1   75.90   10.36
  -2   5  -1   93.00   12.85
  -5   2   1   71.39    9.58
  -5   2   1   83.82    9.36
   5  -2  -1   80.44    9.19
  -4   3  -1   -1.66    2.89
  -3   4   1    2.87   12.53
  -3   4   1    3.45   11.09
   4  -3   1    2.20    4.26
  -4   3   3   51.03    6.80
  -3   4  -3   55.02   16.98
  -4   3   3   58.33   12.99
   4  -3  -3   47.85    7.37
  -2   5  -5    1.94   10.13
  -5   2   5   -6.34    6.71
  -5   2   5  -14.95   12.04
   5  -2  -5   -2.95    4.76
   5  -2  -5    5.51   10.63
   5  -2  -5   -2.39    6.90
   2  -5   5    3.63    4.46
  -1   6  -7   -0.65   21.93
  -1   6  -7   10.57   11.61
  -6   1   7    3.46    9.68
   6  -1  -7   -4.80   10.66
   1  -6   7   -0.60    6.05
  -1   7  -4    1.07   18.96
  -1   7  -4   14.23   21.61
  -7   1   4   16.58   16.66
  -7   1   4   11.90   11.59
  -6   2   2   45.96   10.06
  -2   6  -2   51.08   15.57
  -6   2   2   57.04   13.26
   6  -2  -2   58.71    9.45
  -5   3   0   49.10    7.15
  -5   3   0   49.50    6.92
   5  -3   0   48.08    6.88
  -4   4   2   21.48   10.61
  -4   4  -2   17.05    3.50
  -4   4   2   13.65    5.99
  -4   4   2   18.12    6.33
   4  -4   2   18.71    3.89
   4  -4  -2   18.73    4.96
  -5   3   4    4.52   12.85
  -5   3   4   22.23   10.04
  -3   5  -4   -4.53   10.48
   5  -3  -4    4.53    6.21
   3  -5   4    9.94    5.23
  -2   6  -6   -5.79   13.69
  -6   2   6   13.79   21.22
   2  -6   6    7.90    5.34
   6  -2  -6   27.08   11.17
   6  -2  -6   -3.88    5.99
  -2   7  -3   -3.71   13.82
  -7   2   3   20.62   10.42
  -2   7  -3    0.67   18.49
  -7   2   3    4.60   15.96
  -6   3   1  213.94   18.99
  -3   6  -1  186.00   22.86
  -6   3   1  195.08   20.64
   6  -3  -1  205.16   19.14
   3  -6   1  188.10   17.77
  -5   4  -1   17.71    5.54
  -5   4  -1    7.92    4.04
  -5   4  -1   11.13    5.61
  -5   4   3   -1.66    5.95
  -4   5  -3  -11.10    9.05
  -5   4   3    2.74    6.37
  -5   4   3    0.55   14.68
   4  -5   3   -9.58    3.59
   5  -4  -3   -0.12    5.38
  -6   3   5   36.65   13.19
  -6   3   5    8.27   11.00
  -6   3   5   40.32    9.13
  -3   6  -5   17.32   13.81
   3  -6   5   23.38    6.83
   6  -3  -5   25.78    8.51
  -7   2   7    8.94   12.93
  -2   7  -7   -5.08   15.58
  -7   2   7   18.48   15.60
   2  -7   7    5.13    6.38
  -3   7  -2   -3.25   23.88
  -7   3   2   20.96   15.02
   3  -7   2    8.27    4.68
  -6   4   0   36.40    7.35
  -5   5   2   19.38    7.32
  -5   5   2   17.96   17.09
  -5   5   2   -1.87    5.99
   5  -5  -2    6.02    5.05
   5  -5   2    6.23    3.90
  -4   6  -4   -2.72   11.04
  -6   4   4   10.45   14.76
  -6   4   4   25.47    8.79
  -6   4   4    8.85    7.37
   6  -4  -4   25.36    7.11
  -3   7  -6   -2.12   13.31
  -7   3   6   -2.35   10.47
   3  -7   6    2.28    7.48
   7  -3  -6    4.33   13.09
  -3   8  -3   37.80   23.62
  -8   3   3    9.82   10.07
  -3   8  -3   -7.67   15.49
  -7   4   1   47.42   10.11
   4  -7   1   20.84    5.56
  -6   5  -1   16.65    7.21
  -6   5  -1    9.27    7.86
  -5   6   1    9.10    8.45
   6  -5   1   21.88    7.95
  -6   5   3   12.72    8.45
  -5   6  -3    7.56    9.66
  -6   5   3   12.75    9.72
   5  -6   3   10.86    4.37
  -7   4   5    4.67   10.40
  -7   4   5    6.50   16.76
  -4   7  -5  -12.79   12.31
   4  -7   5    0.62    6.45
  -8   4   2   84.38   21.20
  -4   8  -2   24.87   12.55
  -8   4   2   60.15   10.18
  -7   5   0   82.15    9.92
  -6   6  -2    2.32    8.17
  -6   6   2    8.55    8.11
   6  -6   2    2.21    4.67
  -7   5   4    1.58   22.51
  -5   7  -4   10.53   13.76
   5  -7   4    5.74    5.75
  -8   5   1   28.47    9.95
  -7   6  -1   19.27    7.42
  -6   7  -3   11.24   13.23
  -7   6   3   -4.06   26.05
  -7   6   3    4.43   10.19
   6  -7   3    9.61    4.29
  -7   7  -2    4.84   12.85
   4   4  -5    9.81   11.16
  -4  -4   5   -4.02   15.82
  -4  -4   5    6.50    8.14
   3   3  -3  103.42   11.99
   3   3  -3  105.59   17.28
  -3  -3   3   97.21   15.01
  -3  -3   3  109.89   15.36
  -3  -3   3  100.68   10.73
  -2  -2   1  156.81   12.69
   2   2  -1  131.07   12.71
  -2  -2   1  126.30   14.05
   2   2  -1  127.36   14.83
  -1  -1  -1  205.28   17.30
   1   1   1  189.15   16.85
   1   1   1  192.31   17.31
  -1  -1  -1  174.77   16.80
   0   0   3  201.24   17.77
   0   0   3  186.74   17.35
   0   0   3  175.84   16.18
   0   0  -3  169.93   16.15
   0   0  -3  193.93   17.38
   0   0  -3  205.98   17.96
  -1  -1   5   52.49    7.74
  -1  -1   5   54.46    6.73
  -1  -1   5   57.33   10.84
   1   1  -5   47.80    7.61
   1   1  -5   40.35    6.41
  -2  -2   7    9.77   10.88
   2   2  -7   24.36    6.24
  -2  -2   7   28.45   11.80
  -2  -2   7   29.17    8.40
   2   2  -7   23.47    9.30
  -3  -3   9    0.11   13.77
   3   3  -9   -3.73    8.42
  -4  -3   4   18.09   13.26
   3   4  -4  -15.53   24.22
  -4  -3   4    0.17    7.38
   3   4  -4   -5.10    8.94
  -3  -4   4   11.19    7.76
  -3  -4   4   12.45   14.56
   4   3  -4   -8.02    8.96
   2   3  -2   -7.99    5.75
  -3  -2   2    8.79    6.43
  -3  -2   2   20.02    5.29
   2   3  -2    7.61    6.06
  -3  -2   2    4.98    8.74
   2   3  -2    2.52   11.07
   3   2  -2   15.52    6.70
   3   2  -2   -0.45    4.62
  -2  -3   2    1.82    3.74
   3   2  -2    9.32   10.03
  -2  -3   2   21.50   10.70
  -2  -1   0  202.38   16.59
  -2  -1   0  180.01   17.06
   1   2   0  190.86   17.85
   1   2   0  171.92   16.44
  -1  -2   0  161.11   17.12
   2   1   0  177.65   16.41
  -1  -2   0  190.52   16.47
   2   1   0  201.91   17.55
  -1   0  -2   63.81    7.72
  -1   0  -2   57.24    6.16
   0   1   2   71.99    8.37
  -1   0  -2   52.83    6.81
   0  -1  -2   80.43    8.75
   1   0   2   64.66    7.76
   0  -1  -2   70.70    9.32
  -1   0   4  204.12   20.09
   0   1  -4  242.44   21.32
  -1   0   4  218.49   19.63
  -1   0   4  204.90   18.98
   0   1  -4  240.11   19.31
  -1   0   4  195.86   22.57
   0  -1   4  231.56   19.13
   1   0  -4  217.81   19.50
   1   0  -4  217.44   21.19
  -2  -1   6   -0.37   10.75
   1   2  -6    5.65   10.65
  -2  -1   6   18.91    8.57
   1   2  -6   19.80    6.85
   1   2  -6   19.98    5.32
  -2  -1   6   33.67    5.80
   2   1  -6   23.44    7.48
   2   1  -6    8.17   11.64
  -1  -2   6    9.11   10.47
  -1  -2   6   27.57    8.15
   2   1  -6   33.37    5.22
  -3  -2   8    1.35   12.06
   2   3  -8    1.34    7.65
   2   3  -8    5.77    6.76
  -3  -2   8   -6.71   16.85
  -3  -2   8   -0.13    8.93
  -3  -2   8   -0.75    9.57
   3   2  -8    8.56    7.63
   3   2  -8   -0.57    7.08
  -2  -3   8    0.72   12.75
  -2  -3   8    0.29   15.48
  -2  -3   8   17.32   12.12
   3   5  -5   16.06   32.88
  -5  -3   5   -5.01    8.69
   3   5  -5    9.51   13.64
  -3  -5   5   12.25   13.95
  -4  -2   3   14.50   10.36
   2   4  -3    8.27   10.89
   2   4  -3   -8.01   16.29
  -4  -2   3   12.40    7.42
  -2  -4   3    9.39    5.25
   4   2  -3    1.70    6.19
   4   2  -3   27.62    9.26
  -2  -4   3   14.73   12.68
  -2  -4   3    4.63   10.81
   1   3  -1   72.91   11.77
  -3  -1   1   69.43    8.11
  -3  -1   1   79.26   10.96
   3   1  -1   86.28    8.49
  -1  -3   1   74.44    9.67
   3   1  -1   71.25    9.53
  -2   0  -1   76.41    7.68
   0   2   1   70.21    9.66
   0  -2  -1   76.85    7.81
   0  -2  -1   62.61    9.87
  -1   1   3  186.09   16.05
  -1   1  -3  142.39   14.48
  -1   1   3  171.68   15.23
  -1   1  -3  174.62   16.41
   1  -1   3  175.13   15.90
   1  -1  -3  157.39   15.01
   1  -1  -3  166.92   15.95
  -2   0   5  144.52   15.83
   0   2  -5  138.53   12.16
  -2   0   5  130.31   13.69
   2   0  -5  130.73   12.75
   2   0  -5  159.95   18.54
   0  -2   5  133.62   12.27
   2   0  -5  120.76   13.51
   0  -2   5  121.12   15.43
  -3  -1   7    3.80   14.02
   1   3  -7   13.16    5.94
  -3  -1   7   -1.59    6.68
   1   3  -7   -0.67    5.58
  -3  -1   7    3.98    6.43
  -3  -1   7    2.07   10.44
   3   1  -7    2.52    6.38
   3   1  -7    0.25    9.67
   3   1  -7   -1.65    6.33
  -1  -3   7    0.55    6.55
  -1  -3   7    9.19    8.84
   2   4  -9    0.42    9.51
   4   2  -9    9.17    9.79
   2   5  -4    0.57   11.07
  -5  -2   4   10.69   12.46
   2   5  -4  -16.09   24.62
  -5  -2   4    8.67    9.37
   5   2  -4   -1.20    6.52
  -2  -5   4    3.64   12.46
  -4  -1   2   58.24    8.60
  -4  -1   2   75.49    9.97
   1   4  -2   74.54   10.61
   4   1  -2   68.96    9.01
  -3   0   0  530.47   42.91
   0   3   0  486.79   43.28
   0  -3   0  464.79   42.98
   3   0   0  472.00   42.10
  -2   1  -2   97.75   10.69
  -1   2   2  130.93   12.34
  -1   2   2  127.59   13.00
  -2   1  -2  118.87   11.24
   1  -2  -2  107.78   10.58
  -2   1   4  196.06   19.46
  -2   1   4  201.30   18.67
  -2   1   4  200.42   19.97
   2  -1  -4  224.95   18.74
   2  -1  -4  206.48   19.41
   2  -1  -4  217.45   19.75
  -3   0   6    7.07    9.84
  -3   0   6    3.59    7.79
   0   3  -6   -4.72   10.37
  -3   0   6   -0.27    5.75
   3   0  -6   12.41    6.09
   3   0  -6    6.16    7.52
   0  -3   6   -2.88   10.70
   3   0  -6   -3.90    5.31
   0  -3   6    3.18    2.75
  -4  -1   8   -2.94    9.85
   1   4  -8   -4.59    7.44
  -4  -1   8   13.26    8.71
  -4  -1   8    4.62   16.73
  -1  -4   8    2.19    3.63
   4   1  -8   -0.80    6.73
   1   5  -3   -5.72   13.61
  -5  -1   3   14.47   10.70
  -5  -1   3    5.04    9.02
   1   5  -3   -6.78   17.81
   5   1  -3   -6.48    6.45
  -1  -5   3   32.24   16.13
  -1  -5   3    7.27    9.29
  -4   0   1   48.47   10.57
   0   4  -1   52.11   12.48
  -4   0   1   42.34    7.97
  -4   0   1   50.55    6.71
   0  -4   1   61.68   10.17
   4   0  -1   55.17    7.24
  -3   1  -1   44.50    5.70
  -1   3   1   39.52    8.75
   1  -3  -1   67.24   16.08
   3  -1   1   39.89    5.92
  -2   2  -3   26.61    5.29
  -2   2  -3   48.25    4.47
  -2   2  -3   44.74    7.56
  -2   2   3   38.68    8.14
  -2   2   3   35.44    5.93
   2  -2  -3   30.91    5.38
   2  -2   3   41.86    4.74
   2  -2  -3   54.11    8.89
  -3   1   5   79.29    9.44
  -3   1   5   77.19   10.65
  -1   3  -5   77.45   11.18
  -3   1   5   99.95   13.51
   3  -1  -5   99.12    9.96
   1  -3   5  104.69   14.88
   3  -1  -5   82.30   12.37
   1  -3   5   79.88    8.53
   3  -1  -5   91.88   11.12
  -4   0   7    8.07   10.93
   0   4  -7   -2.32    6.53
  -4   0   7   18.73   13.05
  -4   0   7   21.85    8.62
  -4   0   7    1.98   14.94
   0   4  -7    0.65   10.52
   4   0  -7   23.18    8.17
   4   0  -7   22.14   10.98
   4   0  -7    3.34    6.30
   0  -4   7    2.89    3.69
   1   5  -9   -1.51   10.75
  -5  -1   9   16.30   10.92
   5   1  -9    0.34    7.20
  -1  -5   9    3.48    4.49
   1   6  -4   25.86   23.61
   1   6  -4    2.71   17.07
  -6  -1   4   -3.68   10.76
  -1  -6   4    2.20   10.73
   0   5  -2   11.85   20.49
  -5   0   2   27.79    8.27
   0   5  -2   20.57   15.39
  -5   0   2   16.17   13.96
   5   0  -2   10.12    9.40
   0  -5   2   -5.02    9.35
  -4   1   0  106.16   10.89
  -1   4   0  100.85   13.56
   4  -1   0  128.73   11.57
   1  -4   0  114.54   13.06
  -3   2  -2   30.77    5.25
  -3   2  -2   36.02    4.03
   2  -3  -2   36.79    4.94
   3  -2   2   36.50    5.37
  -2   3  -4  111.79   13.77
  -3   2   4  101.79   12.75
  -3   2   4   98.90   11.92
   3  -2  -4   91.65   12.95
   3  -2  -4   92.64   10.20
   2  -3   4  100.50   11.42
   3  -2  -4   97.52   11.83
  -1   4  -6    3.85    9.27
  -4   1   6   14.46    8.78
   4  -1  -6   25.82    9.53
   1  -4   6    5.48    4.20
   4  -1  -6    3.09    5.30
   0   5  -8    5.16   23.00
   0   5  -8   -1.74    9.09
  -5   0   8   -4.73   15.61
   5   0  -8   -5.97    6.80
   0   6  -3   76.02   20.27
  -6   0   3   35.77   13.19
   0   6  -3   16.44   18.70
  -5   1   1   90.77   12.19
  -1   5  -1  104.87   14.23
  -4   2  -1  185.61   16.15
  -4   2  -1  183.63   16.51
   4  -2   1  180.23   16.65
  -3   3   3   76.53   19.30
  -3   3  -3  114.12    9.98
   3  -3  -3   97.10   12.04
   3  -3   3  122.57   10.21
   3  -3  -3  102.76   10.75
  -4   2   5   40.64    7.25
  -4   2   5   44.97    9.29
   2  -4   5   44.55    6.53
   4  -2  -5   51.43    7.19
  -5   1   7   -0.35   16.68
  -1   5  -7   -5.64    7.42
  -5   1   7   13.67    8.60
   5  -1  -7    5.11    8.12
   1  -5   7    4.02    4.95
   5  -1  -7   13.82    8.32
   0   6  -9  -11.28   16.38
   0  -6   9    5.36    6.83
   6   0  -9   -1.94    8.22
   0   7  -4    3.49   21.02
   0   7  -4    9.85   24.28
  -7   0   4   -1.67   13.09
  -6   1   2   -0.44   10.30
  -1   6  -2   -2.61   14.00
  -6   1   2   14.61    8.93
  -1   6  -2  -10.29   14.84
  -2   5   0   77.90   13.47
  -5   2   0   66.21    7.86
  -5   2   0   70.53    8.41
   5  -2   0   77.33    8.73
  -4   3  -2   14.19   13.49
  -3   4   2   -6.76   11.51
  -3   4   2   -6.11   12.98
  -3   4   2   -2.33    6.58
   3  -4  -2    2.54    4.31
  -4   3   4   46.89   10.24
  -4   3   4   69.79   11.02
  -3   4  -4   60.96    9.22
  -4   3   4   52.96    7.80
   3  -4   4   64.69    6.57
   4  -3  -4   55.78    7.95
   4  -3  -4   56.13    7.58
  -5   2   6    1.77   10.69
  -5   2   6    7.88    8.59
  -2   5  -6   -0.05    7.97
  -5   2   6    9.31   11.24
   5  -2  -6   -0.11    5.87
   5  -2  -6   -1.20    7.46
   5  -2  -6    2.04   12.70
  -6   1   8   -2.90   11.82
  -1   6  -8   -2.88   11.11
   6  -1  -8   -7.24    9.51
   1  -6   8   -1.86    5.74
  -1   7  -3   -0.59   17.34
  -1   7  -3   14.15   18.58
  -7   1   3   -1.95    9.91
  -2   6  -1   30.73   15.20
  -6   2   1   28.92   10.07
  -6   2   1   45.96    8.39
  -5   3  -1   39.90    5.68
  -5   3  -1   43.29    5.80
  -3   5   1   51.90    8.13
  -5   3  -1   47.78    6.66
   5  -3   1   46.75    6.82
  -4   4   3   54.07    8.39
  -4   4   3   84.94   15.51
  -4   4   3   54.92    8.20
  -4   4  -3   60.29    6.18
  -4   4  -3   63.32    9.28
   4  -4   3   58.25    6.68
  -5   3   5   46.53    8.44
  -5   3   5   27.18    8.43
  -3   5  -5   38.20   12.21
   5  -3  -5   67.30   13.46
   5  -3  -5   48.24    8.61
   5  -3  -5   56.12    7.98
   3  -5   5   43.56    7.28
  -6   2   7    2.33   26.18
  -6   2   7    6.74    9.98
  -2   6  -7   -3.16   10.42
   2  -6   7   -4.79    5.65
   6  -2  -7   -4.20    7.47
  -7   2   2    5.13   15.59
  -7   2   2   20.71    9.14
  -2   7  -2   23.56   18.18
  -2   7  -2    2.60   12.29
  -3   6   0  151.02   16.37
  -6   3   0  132.46   14.27
  -6   3   0  169.69   16.04
  -3   6   0  129.08   20.69
   6  -3   0  169.34   15.44
  -5   4  -2   40.45    6.80
  -4   5   2   58.70    9.07
  -5   4  -2   41.01    9.87
  -5   4  -2   67.34    6.66
  -5   4  -2   53.93    7.76
  -4   5   2   79.64   16.28
   4  -5  -2   49.24    6.68
   5  -4   2   50.21    8.48
  -4   5  -4   61.31   11.27
  -5   4   4   62.96    9.34
   4  -5   4   74.47    8.07
  -3   6  -6    6.44   10.51
  -6   3   6   14.73   13.27
  -6   3   6   13.20   17.76
  -6   3   6    3.24   10.12
   6  -3  -6   11.60   15.17
   6  -3  -6    3.96    9.21
   3  -6   6   -5.65    6.32
  -2   7  -8    8.89   18.71
  -7   2   8   10.86   14.70
   7  -2  -8    5.27   16.36
   2  -7   8   -2.54    6.83
  -3   7  -1   -5.85   17.75
  -6   4  -1   20.38    5.35
  -4   6   1   -0.40    7.63
  -4   6   1   14.35   12.92
  -6   4  -1    5.64    5.13
  -5   5  -3   23.25   10.19
  -5   5   3   15.24   18.49
  -5   5   3    5.24    8.54
  -5   5   3   22.71    8.95
   5  -5   3   18.54    4.47
   5  -5  -3    7.64    6.03
  -6   4   5   11.38   16.49
  -4   6  -5   26.30   13.35
  -6   4   5   23.86    9.88
  -6   4   5   29.84   18.43
   6  -4  -5   28.82   15.31
   6  -4  -5   28.77    9.01
   4  -6   5   23.73    6.47
  -3   7  -7   -8.25   16.56
  -7   3   7    3.46   15.85
  -7   3   7   12.41   11.90
   3  -7   7    0.85    7.68
   7  -3  -7   -1.52    9.52
  -8   3   2   24.68   12.13
  -3   8  -2   40.34   22.32
  -3   8  -2    3.89   12.68
  -8   3   2   -1.58   18.87
   3  -8   2    8.46    5.17
  -4   7   0   29.31   20.87
   4  -7   0   17.07    4.76
  -6   5  -2   36.63    8.49
  -6   5  -2   39.74    6.37
  -6   5  -2   38.27    6.94
  -6   5  -2   27.73    9.57
  -5   6   2   38.46   12.02
  -5   6   2   25.55   17.30
  -5   6   2   44.18   12.86
   6  -5   2   35.98    6.87
   5  -6  -2   32.50    6.26
  -6   5   4   65.77   12.23
  -6   5   4   38.41   18.72
  -6   5   4   42.83   10.97
   6  -5  -4   54.67    8.33
  -4   7  -6   10.78   13.07
  -7   4   6    0.86   10.81
   4  -7   6   14.28    8.03
   7  -4  -6   -5.00    9.08
  -4   8  -1    7.71   22.46
  -8   4   1   58.07   13.17
  -8   4   1   64.00   23.35
  -5   7   1   74.57   17.67
  -7   5  -1   69.55   10.96
   7  -5   1   96.29   11.12
  -6   6  -3   14.83   10.27
  -6   6   3   13.73   15.39
  -6   6  -3   26.89   10.58
  -6   6   3   52.93   24.65
   6  -6   3   24.23    5.26
  -7   5   5   -1.30   10.18
  -5   7  -5   12.34   14.38
   5  -7   5   15.68    6.79
  -5   8   0   21.55   18.74
  -8   5   0   40.93   12.41
  -6   7   2   -1.13   18.14
  -7   6  -2    8.67    7.31
  -7   6  -2   29.92   10.00
  -6   7  -4   10.26   15.94
  -7   6   4    2.48   31.57
   6  -7   4    1.89    4.64
   4   4  -4    2.20   11.45
  -4  -4   4    0.17    8.42
  -4  -4   4   12.97   18.56
  -3  -3   2  172.92   20.80
   3   3  -2  197.51   17.60
  -3  -3   2  165.41   19.30
  -3  -3   2  203.07   17.48
   3   3  -2  167.40   21.69
   2   2   0   61.81    9.68
  -2  -2   0   68.68    9.87
   2   2   0   55.93    6.86
  -2  -2   0   48.03   10.01
   1   1   2   -3.82    5.25
  -1  -1  -2    9.56    5.87
  -1  -1  -2    1.51    6.76
  -1  -1  -2   17.95    6.17
   1   1   2   18.93    6.42
   0   0  -4  125.65   13.77
   0   0   4  122.40   11.68
   0   0  -4  132.13   11.64
   0   0   4  154.74   14.05
   1   1  -6  106.01   12.08
  -1  -1   6   98.76   11.72
   1   1  -6   75.48   14.86
   1   1  -6  100.78   10.15
  -1  -1   6  105.43   13.50
  -1  -1   6  102.70   11.83
  -1  -1   6   98.67    9.39
  -2  -2   8   12.61   11.27
  -2  -2   8    8.56   10.53
  -2  -2   8   -8.63    6.22
   2   2  -8    4.61    9.70
  -2  -2   8   13.64   11.86
   2   2  -8    0.03    6.85
   2   2  -8  -14.85    6.76
  -2  -2   8   -2.98    3.13
  -3  -3  10   14.31   17.79
   3   3 -10    4.50    9.08
  -3  -3  10    6.15    4.73
   3   4  -3    7.79    8.59
   3   4  -3   -0.21   32.17
  -4  -3   3   27.76    8.59
   2   3  -1    8.67    6.84
  -3  -2   1    5.32    4.75
  -3  -2   1   20.07    8.75
   2   3  -1    1.38    6.37
   2   3  -1   14.07   10.92
  -2  -3   1   12.25    4.52
  -2  -3   1    6.40    8.63
   3   2  -1    3.93    3.65
   3   2  -1   12.05    6.47
   3   2  -1    8.42   10.80
  -2  -1  -1   59.89    7.31
  -2  -1  -1   64.59    7.97
   1   2   1   83.99    9.93
   1   2   1   69.24    9.12
   2   1   1   58.23    8.79
  -1  -2  -1   68.16    7.40
  -1  -2  -1   77.55    8.63
   2   1   1   55.14    7.03
   0   1   3   13.30    6.56
   1   0   3   12.81    6.78
   0   1  -5  205.07   23.79
  -1   0   5  250.91   21.14
  -1   0   5  256.66   23.59
  -1   0   5  271.25   22.19
   1   0  -5  271.51   22.15
   0  -1   5  221.28   21.25
   1   0  -5  207.91   23.33
   0  -1   5  241.81   23.51
   1   2  -7   12.04    7.61
  -2  -1   7    1.81    4.94
  -2  -1   7    5.01    8.38
  -2  -1   7    9.88    9.49
   1   2  -7    4.60    4.71
   1   2  -7    4.05    6.16
  -1  -2   7    6.29    3.30
   2   1  -7   13.93    6.25
   2   1  -7    2.94    6.10
   2   1  -7    7.00    7.76
  -1  -2   7   14.02    7.28
  -1  -2   7    6.20    5.15
   2   3  -9    3.65    7.90
  -3  -2   9   29.15   13.02
  -3  -2   9   -3.26   12.06
  -3  -2   9    2.29   11.02
  -2  -3   9    0.10    3.81
   3   2  -9    5.49    7.58
  -2  -3   9   23.35   14.11
  -5  -3   4   18.25   16.51
   3   5  -4   21.03   29.91
  -5  -3   4    4.63    9.63
   3   5  -4   25.56   19.41
  -3  -5   4    4.26   14.88
   2   4  -2   21.16   17.16
   2   4  -2   66.49   11.96
   2   4  -2   16.03   11.08
  -2  -4   2   42.95   13.41
  -2  -4   2   36.82    5.62
  -3  -1   0   44.61    7.24
  -3  -1   0   29.09   11.07
   1   3   0   53.25   10.51
   1   3   0   61.13    7.29
  -1  -3   0   53.98    8.61
   3   1   0   57.27    6.86
  -1  -3   0   44.68    6.23
  -1   1   4   73.53   10.37
  -1   1  -4   89.64   11.14
  -1   1   4   74.71    9.82
  -1   1  -4   67.21    7.33
   1  -1  -4   78.73    9.38
   1  -1   4   84.83   10.36
   1  -1  -4   68.18    9.56
   1  -1  -4   83.56    8.72
  -2   0   6   68.78   12.73
  -2   0   6   74.12    7.02
  -2   0   6   75.19   10.48
  -2   0   6   72.50    8.88
   0   2  -6   48.29   13.01
   0   2  -6   81.75    7.78
   0  -2   6   73.91    7.51
   2   0  -6   58.27   13.10
   2   0  -6   66.69   19.19
   2   0  -6   70.40    8.63
   0  -2   6   47.74   17.14
  -3  -1   8   -2.97    7.61
  -3  -1   8   12.52    8.65
   1   3  -8    7.04   10.77
  -3  -1   8   -5.67   12.27
   1   3  -8    5.42    6.83
   3   1  -8   18.79    7.85
   3   1  -8   -0.93   10.71
  -1  -3   8    3.91    6.81
   3   1  -8    1.37    7.01
  -1  -3   8    2.86    3.78
  -4  -2  10   25.61   14.11
   2   4 -10    0.72    9.79
  -2  -4  10    3.30    4.92
   4   2 -10   -7.34    7.88
  -5  -2   3   67.87   17.36
   2   5  -3   68.17   25.17
  -5  -2   3   50.36   12.11
   2   5  -3   31.11   14.57
  -2  -5   3   73.88   14.35
  -2  -5   3   85.32   20.67
  -4  -1   1  146.58   14.35
  -4  -1   1  154.59   13.62
   1   4  -1  123.79   17.45
   1   4  -1  112.52   16.73
   4   1  -1  121.30   12.63
   4   1  -1  155.93   15.46
   0  -3  -1  158.46   17.47
   3   0   1  177.51   15.58
  -1   2   3    8.08    8.39
  -2   1  -3    6.31    2.16
  -2   1  -3    8.51    6.48
  -2   1  -3    4.55    5.86
  -1   2   3    4.24    6.73
   1  -2  -3   16.10    9.46
   1  -2  -3    9.06    5.69
   2  -1   3    3.65    2.71
   2  -1   3    1.16    5.29
   2  -1   3    4.91    4.60
   1  -2  -3   11.97    7.88
  -2   1   5  275.46   25.76
  -2   1   5  277.78   24.34
  -2   1   5  269.38   24.89
   2  -1  -5  254.09   24.01
   2  -1  -5  315.47   28.58
   2  -1  -5  260.43   25.04
   0   3  -7    1.06    6.53
  -3   0   7    2.34    7.03
  -3   0   7    7.93    9.11
  -3   0   7   10.68    7.91
   3   0  -7   -2.95    8.00
   0  -3   7   12.66    7.07
   0  -3   7    6.48    3.82
   3   0  -7   -2.62    5.39
   3   0  -7    0.23    6.80
   1   4  -9   -0.89    7.79
  -4  -1   9   12.31   12.91
  -4  -1   9   -4.35    9.77
   4   1  -9   -0.13    7.28
  -1  -4   9   -0.66    5.28
   2   6  -4   19.45   43.64
  -6  -2   4   -4.54   12.34
   2   6  -4   -2.07   16.00
  -2  -6   4    3.27   13.80
   1   5  -2   -2.87   16.37
  -5  -1   2   21.40   12.01
  -5  -1   2   31.38    9.31
   1   5  -2   17.96   14.99
  -1  -5   2   38.93   11.59
  -4   0   0   30.20    6.03
   0   4   0   26.74   12.15
   0  -4   0   27.15    9.62
   4   0   0   44.07    6.57
  -1   3   2   12.05    8.56
   3  -1   2    2.46    5.68
  -2   2  -4   62.02   10.59
  -2   2   4   55.21   11.95
  -2   2   4   43.99    8.99
  -2   2   4   38.73    9.75
  -2   2  -4   37.85    5.59
  -2   2  -4   27.23    4.63
   2  -2   4   36.69    5.16
   2  -2   4   36.78    8.71
   2  -2  -4   31.52    7.44
   2  -2  -4   45.42    6.99
   2  -2  -4   49.88    8.73
  -3   1   6   46.55   19.08
  -3   1   6   49.31    9.36
  -1   3  -6   53.99   12.62
  -3   1   6   71.38   11.57
   1  -3   6   84.05   12.07
   1  -3   6   49.14    6.42
   3  -1  -6   49.06    7.75
   3  -1  -6   64.72    8.65
   3  -1  -6   46.49   10.91
  -4   0   8   -1.32   11.87
  -4   0   8    3.15   15.52
  -4   0   8    3.76   12.06
  -4   0   8   -1.04    9.47
   0   4  -8    8.37    6.92
   4   0  -8   -0.55    6.38
   4   0  -8    7.63   12.72
   4   0  -8    3.12    8.88
   0  -4   8   -3.93    4.81
  -5  -1  10   -2.09    4.51
   1   5 -10  -12.80   15.66
  -5  -1  10    9.25   12.66
   5   1 -10   -4.53    7.16
  -1  -5  10    1.94    6.57
   1   6  -3   -3.57   20.48
  -6  -1   3   -5.01   10.14
   1   6  -3   24.38   19.60
  -6  -1   3   12.43   13.26
  -1  -6   3    0.93   11.94
   0   5  -1   37.20   21.04
  -5   0   1   15.13    7.44
  -5   0   1    5.53   11.88
  -5   0   1   13.12   10.04
   0  -5   1   25.37   10.76
   5   0  -1   28.41    9.61
  -1   4   1   96.88   14.25
  -4   1  -1   71.57    8.44
  -1   4   1   75.23   11.42
   4  -1   1   54.60    7.87
   1  -4  -1   68.41   11.20
  -3   2  -3   60.13    7.29
  -3   2  -3   53.62    5.90
   2  -3  -3   60.83    6.99
   3  -2   3   64.49    6.37
   2  -3  -3   62.82    8.62
  -3   2   5   68.47   12.10
  -2   3  -5   90.38   11.95
  -3   2   5  100.25   13.15
   3  -2  -5  105.39   10.62
   3  -2  -5   73.93   11.79
   3  -2  -5   89.45   12.09
   2  -3   5   91.33    8.73
  -4   1   7   24.25    9.20
  -4   1   7    0.35    9.05
  -1   4  -7    4.91    6.35
  -4   1   7   21.98   10.87
   1  -4   7   19.55    5.15
   4  -1  -7   29.05    8.56
   4  -1  -7   17.48   10.64
   4  -1  -7    6.71    5.93
   0   5  -9   -3.23    9.91
  -5   0   9    4.30   13.88
  -5   0   9   14.13   12.04
   0  -5   9    1.96    5.38
   5   0  -9   12.41    7.74
   0   6  -2   88.65   19.68
  -6   0   2  107.18   16.74
   0   6  -2   95.65   18.35
   0  -6   2   85.15   17.05
  -1   5   0   54.58   13.41
  -5   1   0   50.41   18.03
  -4   2  -2   32.73    6.77
   4  -2   2   43.23    6.02
  -3   3  -4  102.93   10.64
  -3   3  -4  117.04   10.05
  -3   3   4  104.54   11.24
  -3   3   4  102.59   14.36
   3  -3  -4   98.88   12.01
   3  -3   4  107.98   10.21
   3  -3  -4  110.47   10.98
  -4   2   6   55.56   12.44
   4  -2  -6   79.29   10.88
   4  -2  -6   60.11   10.13
   2  -4   6   57.13    8.41
  -1   5  -8    1.23   10.52
  -5   1   8    3.84   17.31
  -5   1   8    2.25   12.06
  -5   1   8    4.54   10.46
   5  -1  -8   -1.95    8.31
   1  -5   8    7.79    5.36
   5  -1  -8    4.40   14.09
  -7   0   3    1.70   14.57
   0   7  -3   13.83   21.03
   0   7  -3    4.76   17.34
  -7   0   3    5.95   11.85
  -6   1   1    8.44    8.34
  -1   6  -1    0.20   15.55
  -6   1   1   59.54   26.18
  -2   5   1   31.98    7.68
  -5   2  -1   41.54    4.93
  -5   2  -1   32.83    6.28
  -2   5   1   28.00   14.16
   5  -2   1   43.91    7.13
   2  -5  -1   25.28   12.22
  -3   4   3   28.23   10.69
  -4   3  -3    8.12    3.02
  -3   4   3   10.06   12.28
  -3   4   3   -0.29    9.32
  -4   3  -3   15.56    6.33
  -4   3  -3    5.29   15.08
   3  -4  -3   15.99    5.23
   4  -3   3    9.74    4.17
   3  -4  -3   13.28    8.20
  -3   4  -5   37.79    8.30
  -4   3   5   70.57   15.89
  -4   3   5   43.12    8.16
   4  -3  -5   43.98    7.09
   3  -4   5   43.26    6.10
   4  -3  -5   49.85    7.55
  -2   5  -7    4.50    7.32
  -5   2   7    7.88   12.56
  -5   2   7   18.63   10.54
  -5   2   7   11.27   19.42
   5  -2  -7   12.03   15.13
   2  -5   7   -1.33    5.85
   5  -2  -7   15.77   12.88
  -1   6  -9   27.61   23.07
  -6   1   9    1.85   13.16
  -1   6  -9    3.10   14.32
   1  -6   9   -1.84    6.21
   6  -1  -9    1.40   10.17
  -1   7  -2    9.39   14.51
  -1   7  -2   -8.53   20.72
  -7   1   2    4.00   16.49
  -7   1   2   14.14   10.84
  -2   6   0   96.65   19.28
   6  -2   0   69.45   11.06
  -5   3  -2    1.93    3.30
  -3   5   2   24.69   11.88
  -5   3  -2   -1.76    4.17
  -5   3  -2    7.52    5.55
  -3   5   2   -7.18    6.84
  -5   3  -2    3.58    8.41
   5  -3   2   12.75    6.37
  -4   4   4   53.24    8.27
  -4   4  -4   25.96   10.79
  -4   4   4   46.91   16.61
   4  -4  -4   49.52    7.46
  -5   3   6   53.28    9.71
  -5   3   6   44.31    9.92
  -5   3   6   72.43   14.28
   3  -5   6   46.00    7.99
   5  -3  -6   43.30    8.24
  -6   2   8   10.33   11.52
  -2   6  -8   -8.02   10.65
   6  -2  -8   -6.36    8.87
   2  -6   8   -0.03    6.43
  -7   2   1   76.19   11.59
  -2   7  -1   56.11   18.43
  -7   2   1   78.77   16.47
  -3   6   1   16.60    7.56
  -3   6   1   26.46   15.69
  -6   3  -1   10.52    4.87
  -5   4  -3   -1.82   10.21
  -4   5   3    1.98    8.75
  -5   4  -3   12.02    5.72
  -4   5   3   13.28   15.76
  -5   4  -3   12.08    4.33
  -4   5   3   -1.28    7.16
   5  -4   3    9.81    7.65
  -5   4   5  120.40   18.84
  -5   4   5  106.16   12.46
  -5   4   5   80.82   13.49
   4  -5   5   88.53   10.81
   5  -4  -5  106.17   13.99
   5  -4  -5  120.09   11.85
  -3   6  -7    8.94   17.17
  -6   3   7    6.70   13.36
  -6   3   7    7.45   10.59
   6  -3  -7    5.73    7.59
   3  -6   7    6.86    6.66
  -2   8  -2   -9.17   20.96
  -8   2   2   33.67   23.22
  -2   8  -2   32.00   19.94
  -7   3   0   39.41   11.20
  -3   7   0   -8.96   18.66
  -4   6   2    0.52   14.52
  -6   4  -2   -0.97    4.60
  -4   6   2   -4.45    8.23
  -6   4  -2   -3.19    9.13
  -6   4  -2   -0.96    4.76
  -5   5   4   -0.12    8.29
  -5   5   4   14.41   25.03
  -5   5  -4    0.87   12.16
   5  -5   4   -0.67    4.03
  -4   6  -6   12.95   12.65
  -6   4   6   29.71   11.83
  -6   4   6   29.07   21.19
  -6   4   6    1.67    9.96
   4  -6   6    7.49    6.15
   6  -4  -6    5.05    7.96
  -3   7  -8    6.36   16.39
   7  -3  -8    3.12   11.32
   3  -7   8   -4.13    7.68
  -8   3   1   10.82   11.68
  -8   3   1   -1.69   18.86
  -3   8  -1   -1.34   32.60
  -4   7   1   14.75   16.62
  -7   4  -1    1.76    9.30
  -6   5  -3   -3.11    7.54
  -6   5  -3    6.41    6.01
  -5   6   3    2.57    9.97
  -6   5  -3    6.24    7.38
  -6   5  -3    4.27   10.24
  -5   6   3    6.08   17.20
  -5   6   3   -8.85   11.60
   5  -6  -3   13.65    6.71
  -6   5   5   18.31    8.70
  -6   5   5   21.43   12.28
  -6   5   5   19.60   22.17
  -5   6  -5    2.43   12.89
   5  -6   5    6.50    5.14
   6  -5  -5   15.93    8.93
  -4   7  -7    4.47   14.90
  -7   4   7   10.37   14.21
   7  -4  -7   -0.04    9.13
   4  -7   7    4.46    7.58
  -4   8   0   11.26   22.77
  -8   4   0   27.89   11.68
   4  -8   0    5.62    4.76
  -7   5  -2   16.13    9.18
  -5   7   2   -2.27   14.61
  -7   5  -2   17.30    9.90
  -6   6  -4   44.04   14.52
  -6   6   4   77.50   15.39
  -6   6   4   53.06   24.69
   6  -6  -4   77.05    9.52
  -7   5   6   21.51   20.69
  -5   7  -6    5.53   14.51
  -7   5   6   40.10   13.28
  -8   5  -1   -5.38   10.63
  -5   8   1    5.02   18.32
  -7   6  -3    4.58   11.16
  -7   6  -3   21.93    8.98
  -6   7   3   -6.03   18.91
  -6   7  -5   15.15   17.24
  -7   6   5   13.55   15.50
  -7   6   5   34.96   33.62
   6  -7   5   -1.55    5.02
  -4  -4   3    7.44   15.48
  -4  -4   3   16.25    8.68
   4   4  -3    2.22   11.07
  -3  -3   1  201.31   23.03
   3   3  -1  165.79   23.81
   3   3  -1  230.82   20.27
  -3  -3   1  234.41   19.85
   2   2   1   74.60    8.92
   2   2   1   88.25   10.47
  -2  -2  -1   73.42    8.76
  -1  -1  -3  503.06   41.05
   1   1   3  490.67   41.07
  -1  -1  -3  449.90   41.16
  -1  -1  -3  419.07   40.75
   0   0  -5   -5.04    7.09
   0   0   5    7.02    8.91
   0   0   5    6.58    2.65
   0   0  -5    9.77    3.18
   1   1  -7   27.18    8.94
   1   1  -7    2.27   11.39
  -1  -1   7   19.28    3.76
  -1  -1   7    4.53   11.64
  -2  -2   9    9.11   12.51
   2   2  -9   37.61   16.03
   2   2  -9    2.51    7.23
  -2  -2   9   14.54    7.63
  -3  -3  11    0.14    6.50
   3   3 -11    9.40    9.67
  -4  -3   2   48.77    9.95
   3   4  -2   44.89   13.82
  -3  -2   0   21.04    8.94
  -3  -2   0   17.96    7.52
   2   3   0    5.59   11.16
   2   3   0    9.84    8.07
  -2  -3   0   15.63    9.43
   3   2   0   13.29    5.14
   3   2   0   36.24    7.46
  -2  -3   0   18.72    7.82
   3   2   0   18.73   10.20
   1   2   2   -4.15   12.08
   1   2   2   -5.63   11.29
  -2  -1  -2    5.13    6.14
  -2  -1  -2    0.29    6.43
   2   1   2   11.50    5.97
  -1  -2  -2   -9.89    6.42
  -1  -2  -2   -1.41    8.02
  -1   0  -4   10.01    5.87
  -1   0  -4   21.04    3.15
   0   1   4    6.03    9.90
   0   1   4   20.48    7.32
   0  -1  -4   19.86    3.02
   1   0   4   17.56    3.09
   1   0   4   23.48    8.08
   0  -1  -4   40.18   11.90
   0  -1  -4   13.14    6.19
  -1   0   6   92.84    8.12
  -1   0   6   76.87   12.64
   1   0  -6   64.67   12.41
  -2  -1   8    2.50    6.98
   1   2  -8    2.23    5.41
  -2  -1   8   -6.04    9.32
  -2  -1   8    1.76    3.63
   1   2  -8   -6.83    7.26
  -2  -1   8   10.70   10.71
  -2  -1   8    6.52    9.63
   1   2  -8    4.09    8.44
  -1  -2   8    1.15    6.23
   2   1  -8   -0.69    7.60
  -1  -2   8    2.49    3.94
   2   1  -8   11.74    5.88
  -3  -2  10    4.28    6.03
   2   3 -10    4.08    8.09
  -3  -2  10   24.96   14.37
  -3  -2  10    3.23   14.57
   3   2 -10    6.72   10.04
   3   2 -10   14.14    9.54
  -2  -3  10   -0.88    5.79
  -5  -3   3   15.58   11.01
  -5  -3   3    4.19   15.39
   3   5  -3   17.47   22.82
   3   5  -3   -5.13   11.22
  -3  -5   3    5.03   15.34
  -3  -5   3    9.20    7.37
   2   4  -1   32.75   12.23
   2   4  -1   59.54   16.49
  -2  -4   1   43.74    5.88
   4   2  -1   27.82    6.48
   1   3   1   14.66   10.04
  -3  -1  -1   16.74    7.87
   3   1   1   22.25    8.99
   3   1   1   30.30    9.92
   3   1   1   18.71    6.17
  -1  -3  -1   10.63    9.45
  -1  -3  -1   11.12    6.41
  -2   0  -3   59.67   12.44
   0   2   3   45.53    9.94
  -2   0  -3   37.93    6.79
   2   0   3   25.39    8.29
   0  -2  -3   45.87    8.90
   0  -2  -3   17.61    8.49
   2   0   3   36.30    5.52
  -1   1   5   12.18    7.94
  -1   1  -5   20.65    9.85
   1  -1   5   11.72   11.36
   1  -1  -5   22.37    3.47
   0   2  -7   -4.53   11.91
  -2   0   7   17.65    8.47
  -2   0   7   10.90    9.94
  -2   0   7    7.86    2.89
   0   2  -7   20.07    5.57
  -2   0   7   -6.26   10.62
   0  -2   7    5.60    3.88
   2   0  -7   10.36    8.66
   2   0  -7   12.43    6.41
   0  -2   7   15.68   10.44
   2   0  -7    9.87   10.70
  -3  -1   9   10.05   12.74
   1   3  -9    5.41   12.47
   1   3  -9   15.92    6.96
  -3  -1   9   13.79    5.30
  -3  -1   9    5.23   11.64
  -3  -1   9   -9.33    7.29
  -3  -1   9   28.49   12.05
   1   3  -9   -3.02    6.89
   3   1  -9   18.04    8.87
  -1  -3   9    1.50    9.08
   3   1  -9    0.11    6.78
  -1  -3   9    1.10    4.83
  -4  -2  11   15.97   16.38
  -4  -2  11   -1.24    6.29
   2   4 -11   -0.11   14.62
   4   2 -11    4.76    8.88
  -2  -4  11   -3.16    5.44
   2   5  -2   34.24   15.06
   2   5  -2   79.58   24.44
   5   2  -2   16.47    9.93
  -4  -1   0  140.31   13.58
   1   4   0  146.04   18.47
  -4  -1   0  165.60   17.77
   4   1   0  127.78   13.88
  -1  -4   0  132.23   13.86
  -3   0  -2  153.73   13.53
   0   3   2  124.17   14.72
   0  -3  -2  133.02   13.33
   3   0   2  132.91   13.08
   0  -3  -2  147.02   15.43
  -2   1  -4  138.09   12.21
  -1   2   4  119.88   14.75
  -2   1  -4  152.64   14.17
  -1   2   4  158.06   15.75
  -2   1  -4  139.36   13.14
   1  -2  -4  127.65   14.76
   1  -2  -4  121.41   12.82
   2  -1   4  140.41   12.25
   1  -2  -4  140.90   14.68
  -1   2  -6   79.54   12.23
  -2   1   6   59.41   10.25
  -2   1   6   46.45   11.36
  -1   2  -6   67.48    6.47
  -2   1   6   64.46    9.17
   1  -2   6   85.50   11.52
   2  -1  -6   58.35   10.10
   2  -1  -6   66.38   10.45
   1  -2   6   66.29    6.78
   2  -1  -6   48.15    8.40
   0   3  -8   -3.13    5.93
  -3   0   8    4.22   11.98
  -3   0   8    4.17   12.59
  -3   0   8    2.01    3.32
  -3   0   8   11.83   10.41
   0   3  -8    7.93    5.16
   0  -3   8   -3.54    6.38
   3   0  -8    5.12    8.36
   3   0  -8    4.46    7.64
   3   0  -8    4.10    9.64
  -4  -1  10   -1.29    5.66
  -4  -1  10   -2.53   14.30
   1   4 -10   -0.54    8.16
  -1  -4  10  -11.48    4.73
  -6  -2   3    2.31   16.22
   2   6  -3    7.36   15.84
   2   6  -3   28.84   30.13
  -6  -2   3   20.73   11.99
  -2  -6   3  -10.56   13.98
  -5  -1   1   46.24   12.99
   1   5  -1   19.60   15.46
   1   5  -1   12.02   16.01
  -5  -1   1   42.62    9.41
   5   1  -1   39.17   11.11
  -1  -5   1   64.86   12.16
   0   4   1   14.37   10.39
  -4   0  -1   13.86    8.19
   4   0   1   16.80    6.13
   0  -4  -1   18.10   10.40
  -3   1  -3   31.12    9.22
  -3   1  -3   27.36    4.08
  -1   3   3   37.93   10.74
  -1   3   3   10.79    8.59
   3  -1   3   30.02    6.37
  -2   2   5   23.64   12.61
  -2   2  -5   51.18    5.98
   2  -2   5   60.37    6.49
   2  -2  -5   42.07    9.06
  -1   3  -7    3.36    5.83
  -3   1   7   26.18    9.76
  -3   1   7    5.67    5.98
  -3   1   7   33.94   12.49
   1  -3   7    5.29    4.52
   3  -1  -7    1.55    4.57
   3  -1  -7   10.28    6.64
   1  -3   7   -0.01    5.28
  -4   0   9   -8.44   10.78
  -4   0   9    5.18   12.98
  -4   0   9    8.08    4.92
   0   4  -9    5.40    7.23
  -4   0   9   -1.88   12.56
   0  -4   9    3.50    5.13
   4   0  -9   -4.01    6.31
   4   0  -9   -6.54    9.52
  -6  -1   2   10.79   15.52
  -6  -1   2   21.63   11.25
   1   6  -2  -18.88   19.76
   1   6  -2   18.65   20.08
  -1  -6   2   22.21   16.69
  -5   0   0    9.21    6.77
   0   5   0    5.23   13.29
  -5   0   0   14.59    7.49
  -5   0   0   14.44   12.32
   0  -5   0   27.28   11.82
   5   0   0   26.69    8.80
  -4   1  -2    8.34    4.54
  -1   4   2    9.49   10.21
  -4   1  -2   35.12    6.04
  -1   4   2    4.68   11.68
   4  -1   2   33.33    5.80
   1  -4  -2   22.14   12.43
  -2   3   4   20.28   11.61
  -3   2  -4    0.93   10.44
  -3   2  -4    4.11    6.82
  -2   3   4    5.23    9.81
   3  -2   4   10.83    4.01
   2  -3  -4   20.76    9.56
   2  -3  -4   21.94    6.04
  -3   2   6   10.82   10.39
  -3   2   6   12.11    8.67
  -2   3  -6   23.11   13.14
  -3   2   6    6.14   12.42
   2  -3   6   19.90   10.22
   2  -3   6    7.67    3.72
   3  -2  -6    4.72    9.47
   3  -2  -6    6.55    8.44
   3  -2  -6    8.38    6.58
  -4   1   8    7.75   10.09
  -1   4  -8   10.15    7.71
  -4   1   8   28.42   10.99
  -4   1   8    1.81   15.38
   4  -1  -8   12.51   11.07
   4  -1  -8   -0.32    5.91
   1  -4   8   19.37    7.96
   1  -4   8   18.53    5.93
  -5   0  10    3.62    5.57
  -5   0  10   12.99   12.73
   0   5 -10    4.65   10.08
   5   0 -10    4.53    7.86
   0  -5  10    7.44    5.92
  -6   0   1  112.15   16.76
   0   6  -1   88.91   17.99
   0  -6   1  137.18   15.63
  -1   5   1   63.01   12.32
  -1   5   1   64.56   13.93
   1  -5  -1   63.87   12.93
  -2   4   3  141.82   17.78
  -4   2  -3  188.43   14.79
  -4   2  -3  162.11   15.42
   4  -2   3  170.32   17.10
   2  -4  -3  168.68   17.11
   2  -4  -3  153.13   15.02
  -3   3   5   -0.57    8.59
  -3   3  -5   -1.45   11.81
  -3   3  -5   -0.77    6.14
  -3   3   5    3.74    8.86
  -3   3   5    7.13   12.78
  -3   3  -5    2.32    2.83
   3  -3   5    0.86    3.29
   3  -3  -5    6.56    8.80
   3  -3  -5    8.13    6.28
  -4   2   7   32.23   10.76
  -2   4  -7    6.86    7.82
  -4   2   7   14.32    7.35
  -4   2   7   13.55   13.98
   4  -2  -7   21.19    7.97
   4  -2  -7    6.10    5.83
  -5   1   9   18.85   13.73
  -5   1   9   -3.63   23.88
  -1   5  -9   -3.96    9.93
  -5   1   9    4.34    3.73
   5  -1  -9    0.53    8.39
   0   7  -2   17.68   18.87
   0   7  -2  -21.73   17.86
  -7   0   2   -2.91   14.18
  -7   0   2   19.56   12.40
  -6   1   0   52.20   22.89
  -6   1   0    8.01   11.32
  -1   6   0   -1.93   15.35
  -6   1   0  -10.77    7.03
   1  -6   0   43.02   15.71
  -2   5   2   -7.65   12.25
  -5   2  -2    6.91    5.47
   2  -5  -2   56.92   19.86
   5  -2   2   11.22    6.37
  -4   3  -4    7.70    5.59
  -3   4   4   11.43    5.53
  -4   3  -4    5.73    3.20
  -4   3  -4   11.08    6.93
  -3   4   4   15.09   13.78
   4  -3   4    8.92    6.80
   4  -3   4   10.96    4.07
   3  -4  -4    7.99    5.70
  -4   3   6    5.51    6.33
  -3   4  -6   22.38    7.43
   4  -3  -6   26.83   11.33
   4  -3  -6   15.73   11.24
  -5   2   8    7.32   14.69
  -5   2   8   -2.06   10.55
  -2   5  -8   -0.71    9.14
  -5   2   8   -7.91   12.50
   2  -5   8   -1.03    6.65
   5  -2  -8   -3.83    7.73
  -1   6 -10    0.17   12.80
   6  -1 -10   -0.50    9.98
   1  -6  10    5.12    6.88
  -1   7  -1   17.33   25.46
  -7   1   1   28.38   11.32
  -7   1   1   27.53   15.25
  -6   2  -1   24.00    8.69
   6  -2   1   44.75    8.39
  -5   3  -3   47.27    8.65
  -3   5   3   25.91   13.33
   5  -3   3   45.17    7.45
   3  -5  -3   70.11   12.52
   3  -5  -3   39.73    6.72
  -4   4   5   53.29   10.12
   4  -4  -5   54.77    8.64
   4  -4  -5   74.23   14.39
  -5   3   7    2.29   18.69
  -3   5  -7   10.78   10.02
  -5   3   7   -1.88    8.67
  -5   3   7    1.50   11.55
   5  -3  -7    6.14   11.10
   5  -3  -7    1.64    6.38
   3  -5   7   11.00    6.11
   5  -3  -7   -1.75   11.20
  -6   2   9   22.04   14.01
  -2   6  -9    3.21   14.60
   2  -6   9   11.48    8.51
   6  -2  -9    8.07   10.85
  -7   2   0   99.78   12.88
  -7   2   0   87.64   10.91
  -3   6   2  103.16   22.23
  -6   3  -2   88.35   10.66
  -3   6   2   92.52   14.05
  -6   3  -2   90.42   11.25
   6  -3   2   87.97   10.61
  -4   5   4   78.93   24.07
  -4   5   4   41.09    9.11
  -5   4  -4   36.18    9.45
  -5   4  -4   38.66    8.27
  -5   4  -4   45.50   11.35
   5  -4   4   52.65    6.97
   4  -5  -4   52.41   10.76
   5  -4   4   43.02    7.94
   4  -5  -4   48.36    7.89
  -4   5  -6   34.66   12.31
  -5   4   6   11.57    8.04
  -5   4   6   17.72   16.68
  -5   4   6   30.99   14.18
   5  -4  -6   13.12    7.21
   4  -5   6   15.66    6.13
   5  -4  -6   27.17   13.76
  -6   3   8   10.48   13.01
  -6   3   8    5.77   16.99
  -3   6  -8    2.50   12.03
   6  -3  -8   -5.74    8.89
  -2   8  -1    7.98   22.61
  -7   3  -1   27.23   10.93
  -3   7   1    3.25   20.40
  -7   3  -1    8.83    6.87
  -6   4  -3    4.57    9.95
  -6   4  -3   10.28    5.57
  -4   6   3   34.49   13.81
  -6   4  -3   14.62    5.59
  -6   4  -3   15.71    9.84
  -4   6   3   18.60   14.83
   6  -4   3   27.47    9.93
  -5   5   5   21.39   22.21
  -5   5   5   -0.10    8.58
  -5   5  -5    4.62   12.25
  -5   5   5    8.71   12.49
   5  -5  -5   11.33    8.17
   5  -5   5    0.63    4.65
  -4   6  -7    7.72   13.84
  -6   4   7  -12.26   21.99
  -6   4   7    9.65   12.96
   6  -4  -7    1.96    8.00
   6  -4  -7   37.63   16.12
   4  -6   7   10.80    7.24
  -8   3   0   26.90   13.07
  -3   8   0   10.87   24.14
  -7   4  -2    5.91    9.91
  -4   7   2   14.61   16.23
  -6   5  -4   18.15    8.13
  -6   5  -4   20.03   11.66
  -5   6   4   18.94   10.31
  -6   5  -4   26.97    6.32
  -6   5   6    9.77   23.64
  -5   6  -6   -3.10   16.90
  -6   5   6   15.88   15.32
  -6   5   6    5.98    9.64
   5  -6   6   -2.50    5.04
  -4   7  -8    6.14   17.86
   4  -7   8   -1.97    7.90
   7  -4  -8    4.06   16.27
  -8   4  -1   76.15   14.20
  -4   8   1   31.02   40.54
  -5   7   3   53.38   17.26
  -7   5  -3   66.61   11.84
  -6   6   5   22.15   25.91
  -6   6   5   30.84   14.63
  -6   6  -5   -4.86   11.97
   6  -6  -5   13.47    8.84
   6  -6   5    4.55    4.88
  -5   7  -7   -0.44   18.03
  -7   5   7   -1.16   20.89
  -7   5   7   16.84   16.06
   5  -7   7   -0.69    6.78
  -8   5  -2    8.54   11.86
  -5   8   2   -8.57   23.53
  -4  -4   2    9.64   15.18
   4   4  -2    8.43    9.67
  -4  -4   2    9.20    9.26
   4   4  -2   32.79   21.65
  -3  -3   0   96.33   14.79
   3   3   0   78.40   16.52
   3   3   0  115.28   11.92
   3   3   0   81.53   10.87
  -2  -2  -2   48.61    9.18
   2   2   2   74.27    8.17
   2   2   2   49.59    9.57
  -2  -2  -2   69.53    7.93
   2   2   2   67.96    9.45
  -1  -1  -4  586.41   53.80
  -1  -1  -4  650.19   53.93
   1   1   4  617.58   54.05
   0   0  -6   60.59    6.70
   0   0  -6   66.20    7.33
   0   0   6   57.63   11.91
   0   0   6   56.73    6.33
   1   1  -8    1.55    5.51
  -1  -1   8    9.31    4.52
  -1  -1   8    1.19    5.63
   1   1  -8   17.74    9.03
   1   1  -8   18.85    6.33
   2   2 -10   19.01    8.17
  -2  -2  10    5.15    4.85
   2   2 -10   -3.11    7.54
  -4  -3   1   14.28    7.82
   3   4  -1   46.44   12.79
   3   4  -1    0.82   29.26
   3   4  -1   33.24   14.03
   4   3  -1   30.74   10.81
   4   3  -1    5.93    6.68
   4   3  -1   -9.67   19.33
  -3  -4   1   15.10    6.38
   2   3   1   -0.40   10.76
  -3  -2  -1   -9.02    9.21
  -3  -2  -1    3.62    5.76
   2   3   1   11.76    9.12
   3   2   1    0.15    5.63
  -2  -3  -1    8.10    8.89
   3   2   1    6.22    6.78
  -2  -3  -1   13.44    7.03
   3   2   1   -1.51    2.67
   3   2   1   -6.21    8.98
   1   2   3   47.70    9.65
   2   1   3   52.11    9.44
  -1  -2  -3   29.15   10.02
   0   1   5   33.28    8.33
  -1   0  -5   27.81    7.33
  -1   0  -5   23.91    4.28
   0  -1  -5   38.82    4.31
   0  -1  -5   29.46    7.27
   1   0   5   30.42    4.22
   1   0   5   29.03   10.00
   0   1  -7   28.39   11.38
   0  -1   7   14.73   12.45
   1   2  -9   13.11    6.91
   1   2  -9   25.28   10.48
  -2  -1   9   -4.80   10.11
  -2  -1   9   -1.97    6.38
  -2  -1   9   -3.00    4.41
   2   1  -9   -1.22    6.91
   2   1  -9   10.15    9.86
  -1  -2   9    9.70    6.57
  -1  -2   9   17.47    5.91
  -3  -2  11   -4.70    5.32
   2   3 -11    2.22    8.04
   3   2 -11    5.48    8.87
  -2  -3  11   -4.40    5.22
   3   5  -2   -3.79   23.34
  -5  -3   2   22.99   11.07
  -5  -3   2   26.22   15.44
   3   5  -2   -3.54   11.64
  -3  -5   2    7.06    7.48
  -3  -5   2    8.05   12.11
  -4  -2   0   26.48    7.53
   2   4   0   30.47   15.61
   2   4   0   22.10   13.07
  -3  -1  -2    9.14    6.10
   1   3   2   -9.66    6.79
   1   3   2  -18.71    9.35
  -3  -1  -2   13.31    6.62
  -1  -3  -2    6.52    8.26
  -1  -3  -2    2.87    8.49
   3   1   2    0.09    7.43
   3   1   2   12.52    6.05
  -2   0  -4   94.31   10.51
   0   2   4   59.39   12.75
   2   0   4   86.95   11.96
   0  -2  -4   78.17   11.75
   0  -2  -4   81.38   13.34
  -1   1   6    5.03    8.08
  -1   1  -6    5.29   14.41
  -1   1   6    4.82    2.51
  -1   1   6   28.75   12.36
  -1   1  -6    4.07    3.31
   1  -1   6    2.32    4.34
   1  -1  -6    4.46    2.83
   1  -1  -6    3.77    6.05
   1  -1   6    1.20   12.00
   1  -1  -6   13.83    8.08
   0   2  -8   -3.01    6.41
  -2   0   8    1.78    5.53
   0   2  -8   15.80    6.44
  -2   0   8   27.25    8.96
  -2   0   8   18.17   14.90
   0  -2   8   10.17    4.98
   2   0  -8    5.97    5.25
   2   0  -8    3.85    6.09
   0  -2   8    5.76    5.27
   2   0  -8   13.30    9.36
  -3  -1  10   -3.24    4.58
   1   3 -10    2.25   11.18
   1   3 -10    7.81   15.91
  -3  -1  10    0.05   11.99
  -3  -1  10    3.92   12.57
  -3  -1  10   19.60   11.91
  -3  -1  10   28.23   18.88
   3   1 -10    0.88    7.54
  -1  -3  10    4.09    5.31
   2   5  -1    3.87   13.70
  -5  -2   1   48.08    8.68
   2   5  -1   21.36   20.23
  -5  -2   1   26.93   17.56
   5   2  -1    9.43    7.84
  -2  -5   1   29.23    5.51
  -4  -1  -1  101.77   11.77
   4   1   1   93.44   11.02
  -1  -4  -1   69.27   12.61
  -1  -4  -1   78.68    9.32
   0   3   3  175.32   18.88
  -3   0  -3  196.02   17.94
   3   0   3  175.76   18.35
   0  -3  -3  225.21   20.02
  -1   2   5  228.29   21.10
  -1   2   5  197.15   20.35
  -2   1  -5  230.77   19.18
   1  -2  -5  193.50   18.89
   1  -2  -5  207.34   20.50
   1  -2  -5  196.56   19.96
  -2   1   7   -9.99    9.23
  -2   1   7   -2.09   10.16
  -1   2  -7   11.05    6.63
  -1   2  -7    3.16    2.80
  -2   1   7   -2.65   10.06
  -1   2  -7    9.86   12.37
   1  -2   7    5.60    3.43
   2  -1  -7   -0.08    7.59
   2  -1  -7    4.65    5.92
   2  -1  -7  -10.55    8.45
   1  -2   7   15.54   10.46
   0   3  -9   15.90    6.60
  -3   0   9    5.79   11.26
   0   3  -9   -4.51    6.76
  -3   0   9    3.64    3.96
  -3   0   9   -1.62    8.15
  -3   0   9   13.18   15.87
   3   0  -9   -3.21    5.62
   0  -3   9   14.20    5.87
   3   0  -9    8.74    8.67
  -4  -1  11   -3.43    5.00
   1   4 -11    0.94    9.66
  -4  -1  11   11.81   14.58
   4   1 -11   -2.06    7.51
  -1  -4  11   -6.11    5.81
   2   6  -2    1.33   17.76
   2   6  -2   19.25   25.28
  -6  -2   2    0.56   12.78
  -6  -2   2   28.83   16.05
  -2  -6   2    2.78   11.54
  -5  -1   0   23.01    7.64
   1   5   0   10.16   14.80
  -1  -5   0   34.23   12.19
   0   4   2   17.48   10.38
  -4   0  -2    5.16    5.97
  -4   0  -2   13.79    7.81
   0   4   2    2.33    4.45
   0  -4  -2    2.87    6.12
   0  -4  -2    6.80   10.99
   4   0   2    9.42    6.64
  -3   1  -4   25.19    4.41
  -1   3   4   45.12   11.14
  -3   1  -4   16.56    9.05
   1  -3  -4   35.80    5.43
   3  -1   4   30.94    5.85
   3  -1   4   23.09    6.28
  -2   2  -6   14.08    4.84
  -2   2  -6    5.23    3.33
  -2   2   6   39.70   12.95
  -2   2   6   -0.23    8.64
  -2   2  -6   17.62   11.98
   2  -2  -6   24.10    9.93
   2  -2  -6   18.27    7.66
   2  -2   6    8.88    3.67
   2  -2   6   23.39   10.68
   2  -2  -6   11.39    6.18
  -3   1   8   -2.53   15.53
  -1   3  -8    5.54    7.54
  -1   3  -8   -1.74    6.62
  -3   1   8    8.75    8.25
  -3   1   8   18.12   11.24
   1  -3   8    4.82    6.59
   1  -3   8    8.23    5.26
   3  -1  -8    1.00    6.34
   3  -1  -8   12.28   11.59
   3  -1  -8    8.82    7.76
   0   4 -10    0.42    8.46
  -4   0  10    0.36    4.54
   4   0 -10   -6.54    6.52
  -6  -1   1   13.67    9.79
   1   6  -1   -2.96   21.41
   1   6  -1   -4.54   17.16
   0   5   1   10.76    6.85
   0   5   1   26.18   13.40
  -5   0  -1   16.28   12.62
  -5   0  -1   14.03    6.30
   0  -5  -1   10.34   13.25
  -4   1  -3    6.78    3.99
  -4   1  -3   15.52    6.96
  -1   4   3   10.61   10.25
  -1   4   3   16.67   11.11
   1  -4  -3   30.05   13.48
   4  -1   3   13.59    6.89
  -3   2  -5   25.89   11.43
  -3   2  -5   28.60    7.82
  -3   2  -5   16.41    3.39
  -2   3   5   17.06   10.46
  -2   3   5   33.14   12.47
   2  -3  -5   34.29    7.47
   3  -2   5   19.35    3.99
   3  -2   5   18.12    7.90
   2  -3  -5   31.25    9.73
   2  -3  -5   34.52   10.34
  -3   2   7   20.82   10.41
  -3   2   7    4.57    5.31
  -3   2   7    0.29   11.49
  -2   3  -7    2.02    6.87
   3  -2  -7    4.82   12.01
   3  -2  -7   17.18    7.33
   2  -3   7   -0.34    6.01
   2  -3   7   -2.60    3.90
   3  -2  -7    4.13    4.77
  -4   1   9   17.78   16.41
  -1   4  -9   -3.37    7.81
  -4   1   9   20.51   12.55
  -4   1   9   -2.17   10.60
  -4   1   9   15.90    4.68
   4  -1  -9   23.48   12.83
   1  -4   9   13.03   11.05
   4  -1  -9   24.25    9.41
   4  -1  -9    8.52    6.81
   1  -4   9    6.51    7.03
   0   5 -11   -7.03   13.00
  -5   0  11   11.14   16.39
   0  -5  11   -0.89    6.62
   5   0 -11    2.52    7.54
   0   6   0   54.66   16.86
  -6   0   0   84.90   14.76
   0  -6   0   81.68   14.13
  -1   5   2   28.03   19.71
  -1   5   2   30.23    7.68
  -5   1  -2   42.10   10.67
   5  -1   2   58.43   10.39
  -4   2  -4  257.08   22.67
  -2   4   4  239.32   24.93
  -4   2  -4  257.46   23.63
   4  -2   4  263.19   23.43
   2  -4  -4  271.46   24.75
   2  -4  -4  260.10   23.01
  -3   3  -6   17.30   10.95
  -3   3  -6    1.19    7.62
  -3   3  -6   10.14    3.43
  -3   3   6   21.90   15.79
  -3   3   6    3.77    5.22
   3  -3  -6   11.58    8.89
   3  -3   6   11.27    7.40
   3  -3   6    9.03    3.91
   3  -3  -6   12.35    4.43
   3  -3  -6   16.12    6.33
  -4   2   8   -2.36    7.89
  -2   4  -8   16.45    9.39
  -4   2   8   -2.09   12.18
   4  -2  -8   -0.15   12.91
   2  -4   8   12.23    5.86
   4  -2  -8    3.96    6.69
   2  -4   8   16.84    8.81
  -5   1  10    6.43   14.41
  -1   5 -10    2.28   10.47
   5  -1 -10   -1.26   15.17
   1  -5  10   -0.95    7.54
  -7   0   1    1.85   14.98
   0   7  -1    4.56   16.58
   0   7  -1   -3.53   17.94
  -7   0   1   17.54   10.96
  -6   1  -1    4.83   19.65
  -1   6   1   -4.68   14.53
  -6   1  -1   -1.84   11.77
  -1   6   1    3.08    7.89
  -6   1  -1    0.62    7.33
   1  -6  -1   35.74   25.45
  -5   2  -3  -11.61    7.98
  -5   2  -3    2.23    4.03
  -2   5   3    7.97    6.52
  -2   5   3   -5.37   12.56
   2  -5  -3   -9.66   13.21
   2  -5  -3   15.15    6.77
   5  -2   3    5.68    8.17
  -4   3  -5   34.37    8.38
  -3   4   5    9.36    6.61
  -3   4   5   15.29   14.39
  -4   3  -5   18.84   12.83
  -4   3  -5   12.98    3.88
   4  -3   5   21.69    4.56
   3  -4  -5    7.08    5.19
  -3   4  -7   -2.77   13.13
  -4   3   7   22.02    8.03
  -4   3   7   61.63   17.22
   4  -3  -7   21.43    5.73
  -2   5  -9    5.50   11.58
  -5   2   9   12.59   14.78
  -5   2   9   13.66   15.92
   5  -2  -9   -5.79    8.76
   2  -5   9   -1.03    6.35
  -7   1   0    3.35   14.97
  -7   1   0   16.53   10.01
  -1   7   0   -5.82   18.60
  -2   6   2   25.20   16.42
  -6   2  -2    4.30    4.93
  -6   2  -2   14.74    7.66
   6  -2   2   23.42   10.22
  -3   5   4   39.63   20.91
  -5   3  -4    5.45    7.75
  -5   3  -4   11.28    5.87
  -3   5   4   13.93    6.61
  -5   3  -4    5.44    8.73
   5  -3   4    0.73    8.45
   3  -5  -4   25.94   10.28
   3  -5  -4   30.88    7.74
  -4   4   6   20.11    7.06
  -4   4  -6    4.40    8.18
  -4   4  -6    6.66   10.96
   4  -4   6    8.99    5.49
   4  -4  -6   28.93    6.83
  -5   3   8   10.24   15.64
  -5   3   8    6.24   10.71
  -5   3   8  -11.15   19.03
  -3   5  -8   -7.21   12.41
   5  -3  -8   -2.19   11.41
   5  -3  -8    0.52    6.12
   3  -5   8   -2.22    6.30
  -2   6 -10   22.70   21.77
   2  -6  10    3.72    7.96
   6  -2 -10   -2.20   11.06
  -7   2  -1   18.63    6.23
  -2   7   1   43.51   20.35
  -7   2  -1   32.68   10.17
  -6   3  -3   95.99   11.16
  -6   3  -3  106.56   12.74
  -3   6   3  101.81   18.04
  -3   6   3   90.57   13.40
   3  -6  -3  111.79   14.16
   6  -3   3  121.67   12.27
  -4   5   5   78.65   12.25
  -4   5   5  103.21   17.48
  -5   4  -5   81.88    9.01
  -5   4  -5   84.54   11.75
  -5   4  -5   75.14   12.17
   4  -5  -5   88.65   12.42
   5  -4   5   94.85    9.88
   4  -5  -5   77.25   10.05
  -4   5  -7    1.22   12.89
  -5   4   7   33.24   13.95
  -5   4   7   14.13   21.03
  -5   4   7    2.79    8.90
   5  -4  -7   10.64   13.95
   5  -4  -7   11.62    9.25
   4  -5   7    5.71    5.87
   5  -4  -7   -1.54    7.08
  -3   6  -9   -0.31   17.14
  -6   3   9   -2.56   17.06
   6  -3  -9   -4.91   12.94
   3  -6   9   -0.17    7.41
  -8   2   0   -0.28   16.52
  -2   8   0   17.00   23.52
  -7   3  -2   22.93    7.26
  -3   7   2    4.48   22.39
  -6   4  -4   -0.66   14.22
  -4   6   4   20.77   15.38
  -4   6   4    2.24    8.44
  -6   4  -4    7.63    7.80
   6  -4   4   16.61    8.78
   4  -6  -4   21.94   10.69
  -5   5  -6   -1.52    4.41
  -5   5   6   -4.87   11.26
  -5   5   6   -0.78    8.24
  -5   5   6    0.49   21.47
  -5   5  -6   18.46   15.03
   5  -5   6   -2.28    4.73
   5  -5  -6   -4.87    7.56
  -4   6  -8    5.60   17.12
  -6   4   8    5.51   17.29
  -6   4   8    3.79   14.87
   4  -6   8   -0.10    7.73
   6  -4  -8    2.08    9.47
  -8   3  -1   17.56   13.07
  -3   8   1   12.83   22.88
  -4   7   3   49.31   18.96
  -7   4  -3   44.10   12.03
  -5   6   5   40.21   19.91
  -6   5  -5    5.44   11.51
  -6   5  -5   21.92    6.71
  -6   5  -5   11.05    8.47
  -6   5   7   18.42   15.63
  -5   6  -7    6.85   17.52
   6  -5  -7    3.18   17.40
   5  -6   7    5.03    6.03
  -4   8   2   -0.03   25.94
  -7   5  -4   97.82   13.66
  -6   6  -6    3.11   16.44
  -6   6   6   17.10   29.26
   6  -6   6   11.42    5.31
  -6   7   5   -2.22   22.58
  -4  -4   1   37.87    9.93
   4   4  -1   19.90   10.36
   4   4  -1   21.68   22.82
  -4  -4   1   31.56   13.28
   3   3   1   28.00   14.42
   3   3   1   16.00    4.79
   3   3   1   33.02    9.52
   2   2   3   11.84    7.80
  -2  -2  -3   13.04    8.08
  -2  -2  -3    6.60    7.66
   2   2   3   16.90    8.38
  -1  -1  -5  220.38   20.60
   1   1   5  203.11   20.66
  -1  -1  -5  218.45   20.50
  -1  -1  -5  195.43   18.25
   0   0   7   46.96    5.59
   0   0  -7   47.64    6.84
   0   0  -7   52.48    5.92
   0   0   7   35.05   13.11
   0   0  -7   50.01    9.48
  -1  -1   9   29.87    5.53
  -2  -2  11    5.25    6.16
   2   2 -11   -4.97    8.10
  -4  -3   0    5.00    7.05
   3   4   0    2.29   10.14
   4   3   0   12.56    6.48
   4   3   0    2.17   18.76
  -3  -4   0    6.62    6.28
   2   3   2   34.91   12.76
  -3  -2  -2   55.81   10.95
  -3  -2  -2   45.20    9.32
  -2  -3  -2   37.30    7.40
  -2  -3  -2   25.23   14.22
   3   2   2   50.49   11.43
   3   2   2   47.00    7.98
   1   2   4   96.75   15.52
   1   2   4   99.24   12.87
  -2  -1  -4   89.11   13.70
  -2  -1  -4  129.66   13.11
  -1  -2  -4  127.06   14.66
  -1  -2  -4  139.50   15.49
  -1  -2  -4  102.67   13.90
   0   1   6   64.72   11.14
   0  -1  -6   51.38    6.08
  -1   0   8   33.13   13.74
   0   1  -8    8.58    8.72
   0   1  -8    9.08   10.84
  -1   0   8   14.83    3.69
  -1   0   8   -7.25   11.18
   1   0  -8   26.75    7.64
   0  -1   8    3.45    3.56
   1   0  -8   18.51    8.70
   0  -1   8    0.20   12.37
   1   0  -8   -4.78    8.49
   1   2 -10   16.08   11.37
  -2  -1  10    5.05    6.02
  -2  -1  10   -4.92    9.88
  -2  -1  10    3.51   11.22
   1   2 -10  -10.49    7.20
   1   2 -10   15.98   10.85
  -1  -2  10    9.25    6.70
   2   1 -10   15.96    8.07
   2   1 -10   -0.02    6.94
   2   3 -12   -0.23    9.74
  -3  -2  12   -3.27    6.45
  -2  -3  12   -4.67    6.40
   3   2 -12   -8.10    7.91
   3   5  -1    7.48   13.42
   3   5  -1   18.15   22.21
  -5  -3   1    9.06    9.67
  -5  -3   1   19.16   16.56
  -3  -5   1   14.53    7.19
   2   4   1   -3.22   13.82
  -2  -4  -1   17.64    8.06
   4   2   1   30.06    5.03
   1   3   3   29.18   11.17
  -3  -1  -3   20.05    7.74
  -3  -1  -3   29.96    8.52
   1   3   3   21.85    7.67
   3   1   3   16.32    7.35
  -1  -3  -3   16.63    8.59
   3   1   3   11.71    7.06
  -1  -3  -3   11.27    9.89
   0   2   5    2.83   10.17
  -2   0  -5    6.69    3.46
  -2   0  -5   15.49    8.56
   0  -2  -5    2.44   12.03
   0  -2  -5   11.87    7.35
   2   0   5  -11.67   12.55
  -1   1  -7    7.31    3.52
  -1   1   7   27.33   12.77
  -1   1   7    1.19    9.12
  -1   1  -7    9.63    9.72
   1  -1  -7   13.93    3.31
   1  -1  -7   11.85    9.31
   1  -1  -7   16.95    7.59
   1  -1   7   50.24   15.04
   1  -1  -7   -4.19    6.19
   0   2  -9   -7.60    5.96
  -2   0   9    4.31    6.22
   0   2  -9    8.00    6.83
  -2   0   9   18.66    4.25
   2   0  -9   12.57   12.47
   2   0  -9    5.37    8.61
   2   0  -9    5.96    5.48
   0  -2   9   -2.28    5.85
   0  -2   9    6.03    5.73
   1   3 -11    5.42    7.88
  -3  -1  11   16.77   13.04
  -3  -1  11   -0.17   13.25
  -3  -1  11   -1.06    5.42
  -1  -3  11   -0.80    6.29
   3   1 -11    4.99    7.60
   2   5   0   14.71   13.79
   2   5   0    7.16   17.80
  -5  -2   0    9.94    8.77
  -2  -5   0   36.14    9.66
  -4  -1  -2   47.91    8.42
   1   4   2   46.14   12.86
   1   4   2   34.68    6.89
  -1  -4  -2   21.73   14.26
  -1  -4  -2   56.93    7.62
   4   1   2   54.40    9.30
  -3   0  -4   70.09    9.90
   0   3   4   72.86   12.67
   0   3   4   84.26   12.90
  -3   0  -4   79.82    9.75
  -3   0  -4   77.35    8.36
   3   0   4   69.29   12.52
   0  -3  -4   61.41   12.75
  -2   1  -6   68.99    7.27
  -2   1  -6   68.16    8.89
  -1   2   6   98.50   11.86
  -2   1  -6   87.33   12.07
   1  -2  -6   84.56   10.31
   1  -2  -6   50.79   10.45
   2  -1   6   76.64    7.49
  -2   1   8   40.46   15.79
  -1   2  -8   -3.02    6.12
  -2   1   8   17.54    3.90
  -1   2  -8   28.71    8.48
  -2   1   8   -0.13    4.70
  -1   2  -8    1.90    6.19
   2  -1  -8   18.03   10.12
   1  -2   8   10.76    4.46
   1  -2   8   12.74    6.27
   2  -1  -8   11.20    6.90
   2  -1  -8    3.03    4.04
   0   3 -10    0.24    6.80
  -3   0  10   11.12   12.09
  -3   0  10   20.42    5.77
   0   3 -10    3.60    7.70
  -3   0  10    3.02   11.20
   0  -3  10    9.17    6.85
   3   0 -10    4.07   15.14
   3   0 -10    1.57    6.22
  -4  -1  12    4.97    6.44
   1   4 -12   -0.18    8.77
  -4  -1  12   -1.73   15.04
  -1  -4  12    3.56    6.90
   4   1 -12    5.36    7.78
  -6  -2   1   11.07   11.30
   2   6  -1   16.74   15.43
   2   6  -1   -8.68   26.04
  -6  -2   1   14.84   16.39
   1   5   1    5.74   13.49
  -5  -1  -1   23.22   10.64
   1   5   1    6.48    7.24
  -1  -5  -1    8.51    7.53
  -4   0  -3    8.39    8.26
   0   4   3    6.99   10.70
   0   4   3    0.53    4.63
   0  -4  -3   11.35    7.49
   4   0   3   10.34    7.04
   0  -4  -3   23.03   12.19
  -1   3   5    5.61   10.05
  -3   1  -5   27.52    8.85
  -3   1  -5    7.31    3.32
  -1   3   5   -0.49   10.72
  -3   1  -5    6.13    9.84
   1  -3  -5   23.23   11.76
   1  -3  -5    4.13    8.81
   3  -1   5    4.83    7.56
  -2   2  -7   -2.67   12.47
  -2   2   7  -11.17   12.57
  -2   2  -7   -2.81    3.07
  -2   2   7    2.09   10.22
   2  -2   7    4.17    3.52
   2  -2  -7   -2.51    7.42
   2  -2  -7   -3.45    9.19
   2  -2  -7    0.53    6.78
   2  -2   7  -19.39   14.75
  -3   1   9    9.36    8.30
  -3   1   9   54.84   12.05
  -1   3  -9   23.11   17.27
  -3   1   9   51.58   18.48
   3  -1  -9   49.92   13.53
   3  -1  -9   30.84    8.88
   0   4 -11   -0.30    9.08
  -4   0  11   24.52   15.48
   4   0 -11    2.12    7.25
   0  -4  11    3.26    7.19
   1   6   0   10.72   16.70
  -6  -1   0   14.63    9.13
  -6  -1   0    2.17   17.88
   1   6   0   -2.37   17.14
   0   5   2   25.69   14.30
  -5   0  -2   41.95   10.24
  -5   0  -2   31.20   12.54
   0  -5  -2   24.92   13.43
  -4   1  -4    2.87    3.81
  -1   4   4    0.40    3.89
  -1   4   4   10.88   11.22
  -4   1  -4   -7.58    8.01
   4  -1   4   -4.20    7.01
   1  -4  -4   33.96   14.09
  -3   2  -6   -3.92    5.95
  -3   2  -6    1.96    2.69
  -2   3   6    3.96    8.97
  -2   3   6    2.94   11.67
   3  -2   6   -0.29    3.23
   2  -3  -6    3.01    6.82
   2  -3  -6   10.89    7.17
   2  -3  -6    0.47    8.73
   3  -2   6    5.84   10.24
  -2   3  -8   30.01    9.04
  -3   2   8    6.71    7.43
  -3   2   8   -4.93   16.97
  -3   2   8   13.95   10.33
   3  -2  -8   33.53   14.12
   3  -2  -8   -0.01    5.31
   3  -2  -8   11.20    6.74
  -4   1  10   32.59   15.84
  -1   4 -10   -2.87   10.56
   1  -4  10    7.89    6.65
   4  -1 -10    4.13    6.92
   0   6   1   69.31   18.47
  -6   0  -1   56.35   17.13
  -6   0  -1   55.52   11.55
  -5   1  -3    4.70    9.93
  -1   5   3    1.99    6.57
  -1   5   3   22.39   13.58
  -5   1  -3    2.43    5.26
   5  -1   3   18.50    8.96
   1  -5  -3    6.20   16.87
  -4   2  -5   97.51   11.05
  -2   4   5   80.64   13.98
  -2   4   5   88.45   10.61
  -4   2  -5  101.93    9.35
   2  -4  -5   73.73   10.11
   2  -4  -5  100.17   13.11
   2  -4  -5  101.46   10.20
  -3   3   7   15.21   12.12
  -3   3  -7   21.17    4.36
  -3   3  -7   18.99    8.80
  -3   3  -7   27.04    5.98
  -3   3   7   56.54   20.78
   3  -3  -7   35.46   10.49
   3  -3   7   10.21    5.83
   3  -3  -7   45.54   10.62
   3  -3  -7   20.50    9.02
   3  -3   7   27.27    5.32
  -4   2   9   -6.72   13.28
  -4   2   9    6.92    9.10
  -2   4  -9    7.83    9.20
   2  -4   9    2.15   15.13
   4  -2  -9    4.89    7.03
   2  -4   9   11.47    6.58
  -5   1  11   -5.69   15.93
  -1   5 -11   -5.89   10.43
   5  -1 -11   -5.71    8.68
   1  -5  11    6.03    7.07
  -7   0   0   -3.84    9.76
   0   7   0    5.23   16.26
  -1   6   2   15.24   15.62
  -6   1  -2    2.01    7.89
  -1   6   2   13.99   11.05
   1  -6  -2   20.59   18.24
  -2   5   4   -4.81   12.72
  -2   5   4    1.22    5.03
  -5   2  -4   -5.12   11.74
  -5   2  -4    9.96    4.48
   2  -5  -4    1.04    9.38
   2  -5  -4   -0.31   14.67
  -3   4   6   25.84   16.26
  -4   3  -6   28.35    8.60
   3  -4  -6   29.96   12.26
  -4   3   8   -5.29    8.04
  -3   4  -8    2.45   10.39
  -4   3   8   -3.92   11.57
  -4   3   8   -5.59   19.58
   4  -3  -8   11.04   12.42
   4  -3  -8    3.44    5.06
   4  -3  -8   17.13    8.44
   3  -4   8   11.46    6.26
  -5   2  10   -0.43   15.44
  -2   5 -10   -7.89   11.38
   2  -5  10   15.52    7.00
   5  -2 -10   13.12   17.47
  -7   1  -1    4.25   15.27
  -7   1  -1    1.70    9.54
  -1   7   1  -18.52   18.38
  -2   6   3   10.53   17.60
  -6   2  -3    5.36    5.19
  -6   2  -3  -12.35   11.71
  -3   5   5  -21.05   13.54
  -3   5   5    0.25    6.58
  -5   3  -5    3.37    8.28
  -5   3  -5   -4.18    3.65
  -5   3  -5    0.39    7.76
   3  -5  -5   18.85   10.55
   5  -3   5   -2.77    9.76
  -4   4   7   61.69   10.35
  -4   4   7   43.76   20.62
  -4   4  -7   43.09   14.81
   4  -4  -7   69.00   12.83
   4  -4  -7   69.64    9.68
  -5   3   9   17.41   17.01
  -3   5  -9    3.90   16.78
  -5   3   9   13.44   15.84
   3  -5   9    4.36    7.61
   5  -3  -9    2.70    7.06
  -2   7   2   27.98   34.37
  -7   2  -2   12.95    9.99
   2  -7  -2   84.64   32.75
  -6   3  -4   40.23   13.65
  -3   6   4   26.15   17.08
   6  -3   4   51.69   10.95
   3  -6  -4   32.00   16.14
  -4   5   6   54.43   18.80
  -5   4  -6   35.82   14.19
  -4   5   6   24.89   14.61
  -5   4  -6   40.16    9.61
   4  -5  -6   37.65    8.53
   5  -4   6   33.15    6.96
   4  -5  -6   52.53   12.50
   4  -5  -6   44.36    8.14
  -4   5  -8   12.04   16.27
  -5   4   8   28.40   15.83
  -5   4   8    7.95   12.61
   4  -5   8   12.67    6.74
   5  -4  -8    9.78    8.04
  -3   6 -10   15.95   19.70
   6  -3 -10   -0.96    9.99
   3  -6  10    8.79    8.29
  -8   2  -1    9.03   17.27
  -2   8   1   12.89   23.99
  -3   7   3    4.98   27.18
  -7   3  -3    7.38   10.10
  -4   6   5    7.97   15.66
  -6   4  -5    3.73    6.28
  -6   4  -5   17.91   12.66
  -6   4  -5   -0.31   10.00
   4  -6  -5   13.93   13.74
   6  -4   5    6.89   10.45
  -5   5  -7  -10.63   17.60
  -5   5   7   27.69   13.62
   5  -5   7    0.31    5.15
   5  -5  -7    3.80   13.89
   5  -5  -7    3.87    7.43
  -6   4   9    5.06   17.95
  -4   6  -9   -6.39   21.54
   4  -6   9    7.00    8.42
   6  -4  -9   10.09   11.14
  -3   8   2  -17.75   22.76
  -8   3  -2   23.83   12.62
  -7   4  -4   11.48   10.35
  -6   5  -6   26.99   10.58
  -6   5  -6    0.86   16.37
   6  -5   6   10.22    6.41
  -5   6  -8   17.19   29.13
  -6   5   8   -3.33   14.87
  -6   5   8   38.24   32.26
   6  -5  -8    1.97    8.10
   5  -6   8    8.28    6.76
  -8   4  -3   31.14   13.44
  -4   8   3    2.37   22.43
  -5   7   5   30.46   18.15
  -7   5  -5   48.38   12.49
  -6   6   7   28.55   29.55
  -6   6  -7    7.19   23.05
   6  -6   7    4.79    5.53
   4   4   0  -17.39   22.63
  -4  -4   0   23.33   10.42
  -3  -3  -2   82.72   10.07
   3   3   2   82.94   16.73
   3   3   2   74.65    9.15
   2   2   4   49.48    8.35
  -2  -2  -4   78.09    9.96
   2   2   4   60.15    9.84
  -2  -2  -4   57.80   10.66
  -1  -1  -6   26.19    9.45
   1   1   6   27.67   10.36
  -1  -1  -6   29.87    4.94
   0   0  -8   -3.95    7.15
   0   0  -8   -3.60    3.55
   0   0  -8   -2.53    7.68
   0   0   8    1.30    3.30
   0   0   8    0.39   11.59
  -1  -1  10    3.64    8.64
   1   1 -10    3.13   11.01
   1   1 -10    2.05    6.25
  -1  -1  10    0.09    4.79
   1   1 -10    4.20    8.89
  -2  -2  12    7.65    7.35
   2   2 -12   -7.71    7.83
  -4  -3  -1   21.36   11.04
   3   4   1    2.90   22.63
   3   4   1   16.16    5.94
   3   4   1   -1.54   10.16
  -3  -4  -1   15.28    9.82
   4   3   1   -1.09    8.31
   4   3   1  -11.80   18.40
   2   3   3   50.62   17.88
  -3  -2  -3   62.03    9.83
  -2  -3  -3   64.64   11.50
  -2  -3  -3   55.85   13.38
  -2  -1  -5   12.08    4.65
   1   2   5    2.17   10.89
  -2  -1  -5    7.44   11.08
  -2  -1  -5   22.46   11.22
  -2  -1  -5   12.29    7.81
   1   2   5   16.48    8.84
  -1  -2  -5   35.77   12.21
  -1  -2  -5    6.33    9.43
  -1  -2  -5   36.16   12.35
   2   1   5    9.08    8.84
  -1   0  -7   11.94    8.01
  -1   0  -7   26.77    4.16
   0   1   7    9.79   12.88
   0  -1  -7   13.08    8.44
   1   0   7   27.95    4.24
   1   0   7    7.79   12.55
   0  -1  -7   21.58    4.02
   0   1  -9    7.94    8.87
   0   1  -9   -0.25   10.16
   0   1  -9    4.76    8.18
  -1   0   9   -1.04    4.16
  -1   0   9   -3.01    8.90
   0  -1   9   -3.69    4.39
   1   0  -9    7.58   10.06
   1   0  -9   -2.53   10.36
   1   0  -9    3.58    5.46
   0  -1   9    4.31    9.76
   1   2 -11    2.23   13.25
  -2  -1  11    8.28    5.48
   1   2 -11    2.92   12.70
   1   2 -11   32.87    9.12
   2   1 -11   -1.16    9.39
  -1  -2  11   11.76    6.49
   3   5   0    4.52   12.96
   3   5   0   24.77   21.62
  -5  -3   0   29.98    9.48
  -3  -5   0   17.12    7.59
  -4  -2  -2   21.13    8.67
   2   4   2   -5.62   13.28
   4   2   2    8.45    5.76
  -2  -4  -2   28.26   20.61
  -2  -4  -2   24.50    9.33
   4   2   2   10.48    5.52
   4   2   2   24.10   13.73
   1   3   4   24.70    8.35
  -3  -1  -4   22.57    8.06
  -3  -1  -4   40.79   10.66
  -2   0  -6   14.09    8.82
  -2   0  -6    9.10    3.67
   0   2   6    0.27   15.44
  -2   0  -6    8.19    8.39
   0   2   6    7.97    9.37
   0  -2  -6   39.95   13.89
   0  -2  -6    2.13    6.74
   0  -2  -6    6.83    3.04
   2   0   6    8.73   13.67
  -1   1  -8    6.44    5.10
  -1   1  -8   14.47    4.36
  -1   1   8   16.40    3.58
  -1   1   8    4.68    5.13
   1  -1  -8   27.26    7.65
   1  -1   8   13.09    4.16
   1  -1  -8   35.19   11.10
   1  -1   8    6.20    7.36
   1  -1  -8    6.82    3.78
   1  -1  -8   25.93    3.90
  -2   0  10   -3.44    6.77
   0   2 -10   10.87   11.95
  -2   0  10    9.05    4.92
   0   2 -10   10.86    7.75
  -2   0  10    8.71   18.90
   0  -2  10    1.53    7.29
   0  -2  10   13.31    5.76
   2   0 -10    3.38    5.83
   2   0 -10   10.09    7.99
   2   0 -10   38.69   12.71
   1   3 -12   -6.62    8.19
  -3  -1  12   -4.16    5.93
   3   1 -12    4.62    7.87
  -1  -3  12    5.00    7.01
   2   5   1    5.27    6.76
   2   5   1   -1.76   16.53
  -2  -5  -1   12.03   11.83
  -4  -1  -3  114.16   13.64
   1   4   3  109.74   12.53
  -1  -4  -3  124.68   18.01
   4   1   3  140.76   13.98
  -1  -4  -3  135.44   13.29
  -3   0  -5    0.54    7.08
   0   3   5    3.48    9.73
   0   3   5    7.81    9.89
  -3   0  -5    1.31    3.66
  -3   0  -5    2.53   10.04
   3   0   5   10.03   13.56
   0  -3  -5    5.85    8.99
   0  -3  -5   28.11   14.14
  -1   2   7    1.36   10.00
  -2   1  -7   -0.40    2.63
  -2   1  -7   -0.80    9.81
  -1   2   7   -4.73    9.26
   1  -2  -7   -0.56    2.91
   2  -1   7    6.19   15.46
   1  -2  -7   -6.27    7.77
   1  -2  -7    5.91    6.99
   1  -2  -7    0.28    9.33
  -1   2  -9    1.39    6.62
  -2   1   9    3.61    6.85
   2  -1  -9    8.86    7.45
   2  -1  -9    1.52    4.43
   1  -2   9    6.72    5.32
   2  -1  -9  -16.86   11.42
   1  -2   9   -1.11    8.83
   0   3 -11   -1.59    7.27
  -3   0  11   -0.39    4.76
  -3   0  11    0.72   15.98
   0  -3  11    3.49    6.93
  -6  -2   0   29.63   11.06
   2   6   0    2.50   15.82
   2   6   0   21.42   30.46
  -6  -2   0   25.77   16.19
  -5  -1  -2   14.41   10.01
   1   5   2   11.21    6.59
   1   5   2   10.52   12.76
   5   1   2   13.45   10.40
  -1  -5  -2    8.38    9.63
  -1  -5  -2   -5.36   18.71
  -4   0  -4   47.39   19.14
   0  -4  -4   56.34   17.92
   0  -4  -4   49.80   11.01
  -1   3   6   70.36   13.44
  -1   3   6   40.03    7.69
   1  -3  -6   54.33    7.59
   1  -3  -6   54.60    5.67
   1  -3  -6   56.90   12.09
   1  -3  -6   43.66    7.22
  -2   2   8   35.02   16.63
  -2   2  -8    9.10    3.98
  -2   2  -8   -2.70    6.05
  -2   2   8    6.97    7.92
   2  -2  -8   13.20    9.46
   2  -2  -8    0.93    7.83
   2  -2  -8   17.52   12.19
   2  -2   8   13.84    4.54
   2  -2   8    8.33    6.73
  -1   3 -10   -3.28    8.48
  -3   1  10    2.29   10.85
  -3   1  10    3.95   18.66
   3  -1 -10    1.66    5.37
   1  -3  10    9.01    9.95
   3  -1 -10    8.55    9.49
   1  -3  10    8.19    6.48
   0   4 -12    4.92   10.16
  -4   0  12    4.87   14.71
  -4   0  12    5.37    6.28
   4   0 -12   -3.94    6.97
   0  -4  12   -2.23    7.29
  -6  -1  -1    4.44    8.18
   1   6   1   -7.31   15.50
   0   5   3   21.84   13.98
  -5   0  -3   35.99   12.53
  -5   0  -3   23.32   10.94
   0  -5  -3   46.81    7.49
   0  -5  -3   69.08   13.80
  -4   1  -5    9.88    4.65
  -4   1  -5   26.27   10.64
  -1   4   5   15.94   15.26
   1  -4  -5   45.51   15.20
  -2   3   7   20.02   13.83
  -3   2  -7   18.89    6.89
  -3   2  -7   28.64    7.35
  -3   2  -7   29.14    4.69
   2  -3  -7   26.69    8.54
   3  -2   7   25.05    6.28
   2  -3  -7   30.46   13.01
   3  -2   7   22.28    4.53
  -2   3  -9    2.56    8.46
  -3   2   9   36.26   21.36
  -3   2   9   -2.20    7.41
   2  -3   9  -10.26    8.20
   3  -2  -9    0.00    5.95
   3  -2  -9   25.07   12.82
   3  -2  -9   30.36   13.85
   2  -3   9   -6.20    5.73
  -4   1  11  -13.39   13.03
  -1   4 -11    4.82    9.29
   4  -1 -11   -0.88    7.82
   1  -4  11    3.40    6.51
  -6   0  -2   45.96    8.65
   0   6   2   24.03   22.81
  -5   1  -4   65.67    8.22
  -1   5   4   49.65    9.09
  -5   1  -4   67.13   10.27
  -1   5   4   75.42   16.77
   5  -1   4   79.72   10.99
   1  -5  -4  107.74   17.57
  -2   4   6   -4.18    5.08
  -4   2  -6   23.40    9.15
  -4   2  -6    9.49    3.60
  -2   4   6    2.69   14.49
  -4   2  -6   14.79    6.75
   2  -4  -6   -2.96    4.23
   4  -2   6    6.68    4.15
   2  -4  -6   27.77   11.75
  -3   3   8   33.63   18.70
  -3   3   8   11.84    6.83
  -3   3  -8   21.33    5.98
  -3   3  -8    9.83    4.27
  -3   3  -8    7.16    9.18
   3  -3   8    3.21    6.68
   3  -3   8    9.16    5.13
  -2   4 -10    6.54   10.19
   2  -4  10    1.65    6.12
   4  -2 -10    3.59    7.70
  -7   0  -1    9.74   10.10
   0   7   1    9.59   17.58
  -6   1  -3   14.55   12.29
  -1   6   3   10.82   16.47
   1  -6  -3   38.53   20.82
  -5   2  -5   14.81    9.34
  -2   5   5    1.92   13.95
  -2   5   5    3.57    5.65
  -5   2  -5   10.99    4.90
   2  -5  -5    2.11    8.24
   2  -5  -5    6.98   15.55
   5  -2   5   22.41   10.35
  -3   4   7   11.98    6.54
  -4   3  -7   -2.27    8.98
  -4   3  -7    0.55    7.66
  -3   4   7   21.47   16.33
  -4   3  -7   -1.61    4.65
   3  -4  -7    8.34    5.34
   3  -4  -7   19.10   12.98
   4  -3   7    5.64    4.69
   3  -4  -7   24.32    8.42
  -3   4  -9    6.04    5.74
  -4   3   9    6.94    9.70
  -4   3   9  -20.71   12.44
  -4   3   9   -1.97   22.55
  -3   4  -9    3.55   11.53
   3  -4   9   -0.87    8.98
   4  -3  -9   -2.71    5.17
   3  -4   9    6.81    6.29
   4  -3  -9   -6.08   15.19
  -2   5 -11    3.30   12.26
  -5   2  11    6.64   15.13
   5  -2 -11   -1.98    9.80
   2  -5  11   -5.95    6.96
  -1   7   2  -15.81   19.22
  -7   1  -2   19.09    9.57
  -7   1  -2   10.94   15.73
  -2   6   4   10.33   19.26
  -6   2  -4    7.53   12.26
  -6   2  -4    4.28    6.13
   2  -6  -4   39.00   18.78
  -3   5   6   38.70   14.79
  -5   3  -6   14.50   11.48
  -5   3  -6   16.68   12.48
   3  -5  -6   39.09   12.11
  -4   4  -8   10.74    7.27
  -4   4  -8   -0.84   12.84
  -4   4   8    2.66    7.93
  -4   4   8   -3.29   19.51
   4  -4  -8   33.98   15.55
   4  -4  -8   -5.34    6.12
   4  -4  -8    3.66   12.78
   4  -4   8   -2.91    4.97
  -5   3  10   -4.29   14.08
  -3   5 -10   -9.01   12.38
   5  -3 -10    4.81    8.15
   3  -5  10    7.62    7.99
  -2   7   3   84.98   22.35
  -7   2  -3   71.00   11.92
  -6   3  -5    6.48    5.81
  -3   6   5    4.76   16.88
  -6   3  -5    5.49   11.11
  -4   5   7   13.47   17.83
  -5   4  -7   10.09    7.84
  -5   4  -7  -13.19   11.87
   4  -5  -7   14.98    8.50
   4  -5  -7    4.42    6.15
   5  -4   7   -2.11    5.50
   4  -5  -7   13.65   11.45
  -4   5  -9   -0.62   17.46
  -5   4   9   -7.09   13.92
   4  -5   9   -3.70    8.35
   5  -4  -9   -7.48    8.14
  -3   7   4    9.04   20.85
  -7   3  -4   -1.95    9.79
  -6   4  -6   -7.83   10.75
  -6   4  -6    3.06   10.77
  -4   6   6    0.04   19.62
  -5   5   8   24.55   25.01
  -5   5  -8   -3.08   18.03
   5  -5  -8    7.09    7.12
   5  -5   8    8.74    7.41
   5  -5  -8   -2.27   22.35
  -4   6 -10    1.87   25.07
   6  -4 -10   -0.93   11.28
   4  -6  10   -3.45    8.10
  -7   4  -5    1.83   10.82
  -4   7   5   13.89   18.81
  -5   6   7   26.50   22.29
  -6   5  -7   24.72   10.82
  -6   5  -7    6.79   15.04
   6  -5   7    6.41    7.49
  -6   5   9   10.70   16.66
  -5   6  -9    3.65   25.93
   6  -5  -9   -1.76    8.90
   5  -6   9    1.63    7.24
  -5   7   6    3.46   18.33
  -7   5  -6   10.95    8.97
   4   4   1   17.04   19.22
  -4  -4  -1    5.54   11.59
   3   3   3    6.72    9.48
   3   3   3    4.05   13.19
  -2  -2  -5   74.96   12.63
  -2  -2  -5   76.47   13.48
  -1  -1  -7    6.78    3.73
   1   1   7   26.10   16.24
  -1  -1  -7    3.03    9.33
  -1  -1  -7   -1.64   13.10
   0   0  -9    0.70    4.11
   0   0   9   -6.19    3.54
   0   0  -9    6.52   10.73
   0   0  -9    0.46   12.16
   0   0  -9   -0.93    4.08
   0   0   9    7.66    6.49
   1   1 -11   32.43    9.97
   1   1 -11   14.76   17.53
  -1  -1  11    3.73    5.20
   2   2 -13   -0.29   13.36
  -2  -2  13   -2.35    6.84
  -4  -3  -2    7.63   11.09
   3   4   2   -4.03   17.10
   3   4   2   -4.22    6.59
   4   3   2    7.74    8.13
   4   3   2    4.56   16.68
  -3  -4  -2    4.86    8.33
  -3  -2  -4  112.22   13.38
  -3  -2  -4   95.81   12.67
   2   3   4   67.15   13.73
  -2  -3  -4  108.66   14.19
  -2  -3  -4   86.90   12.77
  -2  -1  -6   35.30   11.35
  -2  -1  -6    8.44    4.19
  -2  -1  -6   19.97   12.53
  -2  -1  -6   14.09    8.19
   1   2   6   10.77    9.10
   1   2   6   14.41    6.80
  -1  -2  -6   10.17    5.52
   2   1   6    9.74    5.46
  -1  -2  -6   33.49   12.81
  -1   0  -8    5.08    4.24
   0   1   8    9.10    5.46
   1   0   8    8.09    6.68
   0  -1  -8   30.33   12.21
   0  -1  -8   11.02    4.38
   0   1 -10   35.39   13.50
   1   0 -10   24.11   12.47
   1   0 -10   33.42   10.23
   0  -1  10   41.49    7.21
  -2  -1  12    5.29    5.87
   1   2 -12    0.52    7.80
   1   2 -12   34.16   13.14
  -1  -2  12    2.14    6.65
   2   1 -12    7.63    7.62
   3   5   1   13.67   20.38
   3   5   1    3.86   12.37
  -5  -3  -1    5.02    8.70
  -3  -5  -1   18.81   11.94
  -4  -2  -3   11.22    8.87
   2   4   3   -2.07   12.72
   2   4   3    3.78    4.70
  -2  -4  -3   -4.08   14.88
   4   2   3    6.86    6.45
  -2  -4  -3   16.02   10.52
  -3  -1  -5   28.19   15.70
   1   3   5   14.85    5.74
   1   3   5   22.52   11.59
  -1  -3  -5    9.41   11.80
  -1  -3  -5   26.39   20.52
  -2   0  -7   35.59    6.39
   0   2   7   19.83   10.29
   0  -2  -7   32.85    5.50
   0  -2  -7   27.34   12.73
  -1   1  -9   41.15    6.08
  -1   1  -9    9.71    5.97
  -1   1   9   24.46    4.50
  -1   1   9   44.08   14.00
   1  -1  -9   28.57    4.76
   1  -1   9   15.45    8.39
   1  -1   9   27.99    5.43
  -2   0  11    4.19   22.76
   0   2 -11   -6.14    6.97
  -2   0  11   -1.80    5.22
   0   2 -11    7.08    9.28
   2   0 -11   -3.64   18.90
   0  -2  11    2.97    5.83
   2   0 -11   19.46    9.52
   2   0 -11    5.11    5.83
   1   3 -13    1.77    9.70
  -3  -1  13   -4.06    6.35
   3   1 -13   -6.53   12.68
  -1  -3  13   -5.75    7.60
   2   5   2   -1.93    7.08
  -5  -2  -2   12.12   11.53
   2   5   2  -17.45   14.90
  -2  -5  -2    3.03    9.10
  -4  -1  -4   70.56   11.69
   1   4   4   66.32   13.17
  -4  -1  -4   68.04   10.95
  -1  -4  -4   69.50   10.25
   4   1   4   74.71   10.94
  -3   0  -6   22.56    5.94
  -3   0  -6   38.38   11.63
   0   3   6    8.14   10.58
   0  -3  -6   53.10   17.27
   3   0   6   24.31    8.39
   0  -3  -6   17.87    5.67
  -1   2   8   -0.64    5.54
  -2   1  -8    5.22    5.29
  -1   2   8    1.64   10.92
  -2   1  -8    0.74    4.16
   1  -2  -8   -2.27    3.77
   1  -2  -8    2.91    3.43
   2  -1   8   -3.85    3.55
   1  -2  -8   -6.21   11.64
   2  -1   8    7.36    8.82
   1  -2  -8   -3.61    9.17
  -2   1  10   -0.74    4.37
  -1   2 -10   -4.93    6.65
  -2   1  10   -1.53    6.72
  -2   1  10   -9.54   18.37
   2  -1 -10   -4.91   14.78
   2  -1 -10   -2.60    4.36
   1  -2  10   -6.73    7.31
   2  -1 -10    4.49    7.31
   0   3 -12   -7.89    8.53
  -3   0  12   -1.82    5.08
   0  -3  12    4.94    7.67
   3   0 -12   -1.29    7.14
  -6  -2  -1   -2.53    9.45
   2   6   1   -1.81   28.94
   2   6   1    1.39   15.71
   1   5   3   -6.60    6.00
  -5  -1  -3    9.62   10.69
  -5  -1  -3    5.32   15.57
   1   5   3   15.39   13.76
  -1  -5  -3    3.34    9.86
  -4   0  -5   27.07   12.63
  -4   0  -5   17.54    6.14
   0   4   5   -2.35   11.44
   0  -4  -5   13.24   19.30
  -1   3   7    6.54    5.33
  -3   1  -7    4.69    3.91
  -3   1  -7    7.25    6.33
  -3   1  -7   -0.09    8.44
   3  -1   7   -0.88    6.31
   1  -3  -7   28.01   15.81
   1  -3  -7   11.79    5.01
  -2   2   9   44.71   18.06
  -2   2  -9    8.88    8.84
   2  -2  -9   28.88   12.25
   2  -2   9   25.21    6.00
   2  -2   9   11.71    9.31
   2  -2  -9   44.34    7.37
  -1   3 -11    5.85   12.88
  -3   1  11    3.77    4.85
   3  -1 -11   13.51   13.11
   1  -3  11   -3.00    6.11
  -6  -1  -2    8.28    7.95
   1   6   2    6.73   15.55
   0   5   4   28.25   14.40
  -5   0  -4   25.15   10.41
   0  -5  -4   13.77    9.11
   0  -5  -4   40.94   17.27
  -4   1  -6   13.44   11.77
  -1   4   6   -5.81    5.31
  -4   1  -6    4.23    6.47
  -4   1  -6    8.25    4.91
  -1   4   6   -3.41   13.41
   4  -1   6   -1.01    4.72
   1  -4  -6    9.71    6.10
   1  -4  -6   32.12    8.69
   1  -4  -6   20.71   14.71
  -2   3   8   47.61   15.43
  -3   2  -8   28.37    5.91
  -3   2  -8   40.44    7.79
   2  -3  -8   47.86    8.59
   2  -3  -8   53.59   11.18
  -2   3 -10    4.90    9.19
  -3   2  10    4.17    8.33
  -3   2  10  -10.37   19.59
  -2   3 -10   34.70   11.82
   2  -3  10    1.64    9.48
   2  -3  10    6.74    5.92
   3  -2 -10    9.26    6.54
  -1   4 -12   -4.43    9.51
   4  -1 -12   -4.60    7.80
   1  -4  12    5.66    8.09
   0   6   3   -4.53   16.40
  -6   0  -3   19.28   12.18
   0  -6  -3   40.95   10.99
  -5   1  -5   38.29    8.16
  -1   5   5   47.05   15.91
  -5   1  -5   37.33   13.00
   1  -5  -5   45.96    7.93
  -2   4   7   12.40   14.61
  -2   4   7    5.11    5.35
  -4   2  -7   19.95   16.69
  -4   2  -7   10.79    4.10
  -4   2  -7   -0.74    7.56
   2  -4  -7   22.61   12.22
   2  -4  -7   12.38   11.30
   4  -2   7    5.34    4.70
   2  -4  -7   11.44    5.16
  -3   3  -9   -7.20    9.03
  -3   3   9    4.35   19.47
  -3   3   9  -20.36   19.31
  -3   3  -9    1.55    5.45
   3  -3   9   -3.07    5.17
   3  -3  -9   -6.16   13.37
   3  -3   9  -11.74    7.44
   3  -3  -9   -1.51    4.17
  -4   2  11   -5.79   23.62
  -2   4 -11   -7.61   11.53
   4  -2 -11   -1.43    7.70
   2  -4  11    0.38    7.18
   0   7   2    0.57   20.59
  -7   0  -2    6.97   11.67
  -6   1  -4   32.98   23.71
  -1   6   4   39.57   26.13
   1  -6  -4    5.77    8.48
   1  -6  -4   17.47   10.22
   1  -6  -4   44.82   23.29
  -5   2  -6   -9.59    7.68
  -5   2  -6   11.13   10.58
  -5   2  -6    3.64    5.42
  -2   5   6   12.56   14.69
   2  -5  -6   40.20   10.45
   2  -5  -6   27.30   15.83
  -4   3  -8    7.34    7.90
  -3   4   8    9.89    8.98
  -3   4   8   25.09   16.49
  -4   3  -8   -0.09    9.45
  -4   3  -8    0.54    7.36
   4  -3   8   13.49    5.10
   4  -3   8   -2.02    6.23
   3  -4  -8   29.04   13.04
   3  -4  -8    3.82    5.78
   3  -4  -8   30.06    9.35
  -3   4 -10    6.85    6.24
  -3   4 -10  -11.91   12.61
   3  -4  10   -2.38    6.27
  -2   5 -12   -1.15   17.48
   5  -2 -12    5.73   10.47
   2  -5  12    7.04    9.08
  -7   1  -3   20.21   10.23
  -1   7   3    3.30   21.71
  -2   6   5   56.90   24.44
   2  -6  -5   80.07   10.63
  -5   3  -7   -3.50    9.03
  -5   3  -7    5.74    9.27
  -3   5   7   14.52   15.96
   3  -5  -7   13.49    6.59
   3  -5  -7   32.79   13.41
  -4   4  -9   21.12    7.00
  -4   4  -9  -15.17   13.60
   4  -4   9   10.44    6.03
   4  -4  -9    6.26   13.98
  -5   3  11   -6.77   16.18
  -3   5 -11   -2.80   18.42
   3  -5  11    7.85    9.03
   5  -3 -11   -4.95    8.01
  -2   7   4   27.65   21.54
  -7   2  -4   25.94   10.54
   3  -6  -6  115.72   13.12
  -5   4  -8    1.29   24.01
  -4   5   8   25.75   20.36
  -5   4  -8   14.62    8.16
   5  -4   8   -1.10    5.85
   4  -5  -8   -0.25    5.94
   4  -5  -8   25.63   19.01
  -4   5 -10   22.28   19.50
   5  -4 -10    0.27    8.86
   4  -5  10   -5.24    6.71
  -7   3  -5   17.85   14.98
  -3   7   5  -12.62   20.79
  -5   5  -9   -0.54   21.14
  -5   5   9    4.14   28.06
   5  -5  -9   -0.82    7.34
   5  -5   9    6.78    6.24
  -4   7   6  -11.18   19.19
  -7   4  -6    2.43    9.13
  -6   5  -8   16.57    8.68
  -6   5  -8   -4.08   16.99
  -5   6   8   25.31   23.50
   6  -5   8   -1.85    6.88
   4   4   2   22.49   20.55
   3   3   4    8.40    7.07
   3   3   4   -0.55   12.89
  -3  -3  -4   -0.90   11.77
  -2  -2  -6   -4.51   15.93
   2   2   6   -5.70    6.79
  -2  -2  -6   -2.02    4.97
  -1  -1  -8   24.19   16.06
  -1  -1  -8    2.68    4.06
   1   1   8    0.02    6.33
  -1  -1  -8    5.66    5.55
   0   0 -10   23.25   16.47
   0   0 -10    7.07    5.23
   0   0 -10   10.96   11.10
   0   0 -10   -0.07    4.62
   0   0  10    5.19    6.92
   0   0  10    5.75    4.40
   1   1 -12    0.18   10.85
   1   1 -12   -3.01    6.53
  -1  -1  12   -3.59    6.16
   3   4   3  -13.31   15.31
  -4  -3  -3    4.20   11.02
   4   3   3   -5.52   20.81
  -3  -4  -3   -2.61    8.75
   2   3   5   25.86   11.51
   2   3   5   22.23    7.85
  -2  -3  -5   30.59   12.21
   3   2   5   13.46    6.98
  -2  -3  -5   23.66   13.71
  -2  -1  -7   19.13   24.35
  -2  -1  -7   10.59    4.42
   1   2   7    3.28    6.24
  -2  -1  -7    5.45    5.29
  -1  -2  -7    6.94    4.63
  -1  -2  -7    0.21    3.72
  -1  -2  -7   -0.33   15.79
   2   1   7   -0.23    6.50
  -1   0  -9    4.53    5.05
   0   1   9    0.41    7.61
  -1   0  -9   16.14    5.36
   1   0   9   24.69    5.18
   0  -1  -9   22.90   11.02
   0  -1  -9   16.52   16.10
   0  -1  -9   29.64    5.57
   1   0   9    9.91    8.10
   0  -1  -9   -2.61    8.69
  -1   0  11   -5.44    4.55
   0   1 -11   10.66   10.02
   0   1 -11   -5.12    5.88
   0   1 -11   18.63   12.73
   1   0 -11    5.66   15.61
   1   0 -11    0.73    5.31
   0  -1  11    0.71   11.10
   1   0 -11    2.99   11.18
   0  -1  11   -0.34    5.03
   1   2 -13    0.44    8.00
  -2  -1  13   -4.00    6.09
   2   1 -13    3.38    7.53
  -5  -3  -2    4.28   13.11
   3   5   2   12.19   13.16
   3   5   2   16.11   22.31
  -3  -5  -2   11.01   11.73
  -4  -2  -4    6.34   11.95
   2   4   4    0.87   12.71
   2   4   4    1.18    5.47
   4   2   4   -3.28    6.27
  -2  -4  -4    6.04   11.32
   1   3   6   -0.18   10.94
  -3  -1  -6    2.95    5.50
   1   3   6    4.20    6.35
  -3  -1  -6   -4.55   14.87
  -3  -1  -6    6.28    5.32
  -3  -1  -6   27.02   12.71
  -1  -3  -6   -1.85   24.41
   3   1   6   10.27    6.69
  -1  -3  -6   -0.51    6.20
  -1  -3  -6    8.48   14.95
  -2   0  -8   11.52    4.66
   0   2   8    1.66    6.47
  -2   0  -8   24.85   13.61
  -2   0  -8    2.40    5.46
   0  -2  -8    8.21    4.02
   2   0   8   -1.48    8.62
  -1   1 -10   19.22    5.49
  -1   1  10   20.66    5.02
  -1   1 -10   46.34   11.45
  -1   1  10   31.86   17.36
   1  -1  10   20.52    6.76
   1  -1 -10    7.65   13.96
   1  -1 -10   26.66    4.94
   1  -1  10    7.99    9.69
   1  -1 -10   29.69    9.12
   0   2 -12   17.57   12.89
  -2   0  12    1.50    5.31
   0   2 -12   -2.52   15.26
   0   2 -12   -4.70    7.10
   0  -2  12    0.51    6.77
   2   0 -12   -1.01    6.35
  -5  -2  -3   29.28   13.67
   2   5   3   10.91    6.95
   2   5   3   17.39   15.12
   1   4   5   14.74   13.29
  -4  -1  -5  -13.72   13.63
  -4  -1  -5   28.99   11.38
   1   4   5   -2.11    6.20
  -1  -4  -5   10.94   12.79
  -3   0  -7    1.19    4.61
  -3   0  -7   -4.56   11.83
   0   3   7    3.21    5.59
  -3   0  -7    1.45    7.96
   0   3   7    2.80   12.47
   3   0   7   -2.54    8.65
   0  -3  -7   -8.32   16.78
   0  -3  -7    1.02    5.67
   0  -3  -7    0.77    4.03
  -2   1  -9   -4.87    5.45
  -1   2   9    9.00   15.30
  -2   1  -9    0.13    4.56
  -1   2   9   -3.56    6.62
   1  -2  -9    6.39    4.55
   2  -1   9    0.33    9.45
   1  -2  -9    3.10    4.65
   1  -2  -9    1.89   10.44
   1  -2  -9   15.62   12.08
  -1   2 -11    2.40    7.70
  -1   2 -11   21.75   12.31
  -2   1  11  -13.37   20.94
   1  -2  11    1.38    5.35
   2  -1 -11    3.88    9.69
   2  -1 -11   -3.60    4.60
   1  -2  11    2.91    9.23
  -3   0  13    3.05    6.12
   0   3 -13    1.79   10.19
   3   0 -13    0.64    7.25
   0  -3  13   -0.12    7.50
   2   6   2   -2.30   21.31
  -6  -2  -2   -0.16   12.85
   1   5   4   13.83   20.15
  -5  -1  -4   56.52   19.12
   1   5   4    2.48    5.82
  -1  -5  -4    2.41    9.97
  -4   0  -6   34.68   13.97
   0   4   6   11.78    6.57
   0   4   6   26.32   13.01
  -4   0  -6   20.87   12.01
   0  -4  -6   62.58   21.19
  -3   1  -8    0.25    8.39
  -1   3   8    4.11    7.00
  -3   1  -8    5.22    3.95
  -1   3   8    5.54   12.98
  -3   1  -8    5.22    6.93
   3  -1   8    5.02   12.53
   1  -3  -8   -0.19    8.09
   1  -3  -8   18.09   13.82
   1  -3  -8   -1.16    4.15
  -2   2 -10   24.08    5.63
  -2   2 -10    1.65    7.16
  -2   2  10   24.94   18.29
   2  -2 -10    9.30    5.62
   2  -2  10    6.19    9.26
   2  -2  10    2.03    5.09
  -1   3 -12   -3.57    8.40
  -3   1  12    0.13    4.80
   1  -3  12   -0.42    7.07
   3  -1 -12    2.88    7.29
   1   6   3   -3.52   14.56
  -6  -1  -3    7.13   12.68
  -1  -6  -3   13.02   10.57
   0   5   5    6.13    6.12
   0   5   5   10.74   14.57
  -5   0  -5    9.56   13.03
   0  -5  -5   19.52   17.05
   0  -5  -5   44.41   26.27
  -1   4   7   42.46   14.82
  -4   1  -7   11.49   11.06
  -4   1  -7   17.19   10.06
  -1   4   7    5.84    6.27
  -4   1  -7   17.57    7.65
   1  -4  -7   55.96   17.92
   1  -4  -7    3.09    5.31
   1  -4  -7    6.75    5.14
  -3   2  -9   44.92    8.89
  -2   3   9   34.08   16.73
   2  -3  -9    7.91   13.81
   3  -2   9   37.75    6.22
   2  -3  -9   35.23   11.09
  -2   3 -11    9.53   10.05
  -1   4 -13   -5.51   10.44
   1  -4  13    6.83    8.66
   0   6   4   11.43   17.65
  -6   0  -4   -0.95   14.18
   0  -6  -4   21.38   13.52
  -1   5   6    0.20   14.79
  -5   1  -6    5.38   12.14
  -1   5   6   -2.42    6.67
   1  -5  -6    1.23   34.55
  -4   2  -8    5.36    6.51
  -2   4   8   -4.11   16.47
  -4   2  -8    7.42    8.68
  -4   2  -8    0.46    8.99
   2  -4  -8   31.18    9.63
   2  -4  -8   13.86   15.39
   2  -4  -8    6.91    5.54
   4  -2   8   -2.98    9.09
  -3   3 -10    8.34    6.01
  -3   3 -10    0.08    9.99
  -3   3  10    3.69   19.38
   3  -3  10   -2.58    8.27
   3  -3 -10   -0.12    4.86
   3  -3  10    7.68    5.55
  -2   4 -12   -2.32   11.98
   2  -4  12   -9.90    7.86
   4  -2 -12   -5.22    8.23
   0   7   3    7.02   26.38
  -7   0  -3    0.36   18.78
  -6   1  -5   11.89   12.05
  -1   6   5  -17.44   16.16
   1  -6  -5   16.82   13.50
   1  -6  -5  -10.85    9.30
  -2   5   7   -1.75   15.14
  -5   2  -7   -5.04   11.07
  -5   2  -7    4.86    9.33
   2  -5  -7   13.69   17.32
  -4   3  -9   10.81    7.20
  -3   4   9   21.24   17.52
   3  -4  -9   -1.52    5.64
   4  -3   9    9.13    5.66
   4  -3   9   -6.03    8.82
   3  -4  -9   43.49   15.11
  -3   4 -11   -0.46   13.62
  -3   4 -11    2.65    6.83
   4  -3 -11    5.77    6.65
   3  -4  11   -7.24    6.35
  -1   7   4  -20.07   19.65
  -7   1  -4   -9.40   15.01
  -2   6   6   18.26   21.90
  -6   2  -6  -14.01   21.58
  -5   3  -8   -0.73    9.61
  -4   4  10   32.44   22.94
  -4   4 -10    5.41    6.62
  -4   4 -10    4.93   15.31
   4  -4 -10   -3.07    5.66
   4  -4  10   13.53    6.33
  -7   2  -5   -7.56   14.31
  -2   7   5  -15.42   20.88
   2  -7  -5    3.47   12.38
  -3   6   7   10.97   17.12
  -5   4  -9   -0.59   13.69
  -5   4  -9    8.16    8.10
  -4   5   9    2.35   19.51
   5  -4   9  -10.72    6.63
   4  -5  -9    0.76    6.19
  -4   5 -11    1.62   21.60
   5  -4 -11   -1.56    8.01
   4  -5  11   -7.68    7.56
  -3   7   6  -25.21   23.23
  -7   3  -6    9.03   13.96
  -4   6   8   15.56   19.12
  -6   4  -8   14.14    7.82
  -5   5 -10   24.92   31.40
   5  -5 -10    7.14    8.41
   5  -5  10    0.91    6.28
  -7   4  -7    6.88   12.03
  -4   7   7   -9.09   22.04
   4   4   3   23.19   20.48
  -4  -4  -3   60.19   11.63
   3   3   5    3.39   13.55
   3   3   5    7.13    8.62
  -3  -3  -5   40.26   15.23
  -2  -2  -7   12.03    7.08
  -2  -2  -7   17.44    5.69
  -2  -2  -7   30.53   17.28
  -2  -2  -7   15.00   16.32
   2   2   7   12.11    8.10
  -1  -1  -9    4.23    6.44
   1   1   9    1.08    7.45
  -1  -1  -9    8.65    4.86
  -1  -1  -9    3.33   24.58
   0   0 -11   -3.91   16.48
   0   0 -11  -10.64    4.98
   0   0 -11    0.00    5.13
   0   0  11   -3.17    6.91
   0   0 -11   12.79   13.68
   0   0  11    6.98   12.23
  -1  -1  13   -0.26    5.93
   1   1 -13    3.66    7.26
   3   4   4   -5.93   15.27
  -4  -3  -4   10.44   10.93
  -3  -4  -4    7.89   12.31
   2   3   6   -0.84    8.40
  -3  -2  -6   28.70   13.20
  -3  -2  -6  -11.04   17.15
   2   3   6   -5.15   10.53
   3   2   6    0.68    7.20
  -2  -3  -6  -15.99   15.21
  -2  -1  -8   17.38   22.95
  -2  -1  -8    7.22    6.63
   1   2   8   14.36    8.47
  -2  -1  -8    9.49    5.18
  -2  -1  -8   -2.74   11.80
   2   1   8    1.58    7.68
  -1  -2  -8   19.80    5.04
  -1  -2  -8   58.73   20.62
  -1  -2  -8   15.32    6.38
  -1   0 -10   -2.27    6.07
  -1   0 -10    0.02    5.11
   0   1  10   -3.93    6.69
   1   0  10    7.51    8.41
   0  -1 -10    7.88   13.45
   0  -1 -10   -0.08    5.13
   0  -1 -10    2.33    6.84
   0  -1 -10    0.27   10.20
   0   1 -12    3.38    8.64
  -1   0  12    1.18    5.26
   0   1 -12   -0.50   17.95
   0  -1  12   -2.67    5.63
   1   0 -12   -2.39    6.18
   1   2 -14    4.27    9.12
  -2  -1  14   -0.85    6.92
  -1  -2  14    5.37    8.30
   2   1 -14    5.65    7.72
   3   5   3   33.42   29.50
  -5  -3  -3   21.10   12.82
  -3  -5  -3   26.47   10.59
   2   4   5    2.08    6.22
  -4  -2  -5    9.87   15.93
   2   4   5    3.31   13.26
  -2  -4  -5   17.05   12.82
   1   3   7    1.23    7.03
  -3  -1  -7   11.58    6.35
  -3  -1  -7   24.81   15.25
  -3  -1  -7   -5.21   16.39
  -3  -1  -7   -1.19    6.99
   1   3   7   12.85   11.51
  -1  -3  -7   22.59   18.31
   3   1   7  -12.65    7.94
  -1  -3  -7    7.44    6.98
  -1  -3  -7    8.70   13.80
   0   2   9    6.87    7.88
  -2   0  -9   -3.44    3.98
  -2   0  -9   -1.35    7.23
   0  -2  -9   -2.39    4.72
   2   0   9  -14.60    9.26
   0  -2  -9   44.03   16.61
  -1   1 -11    1.23    6.09
  -1   1  11    2.99    5.30
  -1   1 -11   28.19    5.88
  -1   1  11   12.00    9.81
   1  -1  11    3.60    4.97
   1  -1 -11   -1.36    5.27
   1  -1 -11   22.72   11.03
   1  -1 -11    2.17    4.38
   1  -1 -11   10.99   17.57
   1  -1  11   -2.66   11.09
   0   2 -13    1.21    7.92
  -2   0  13   -1.20    5.07
   2   0 -13    2.31    6.57
   0  -2  13   -2.83    6.81
  -5  -2  -4   55.60   12.74
   2   5   4   33.63   16.16
  -2  -5  -4   57.84   10.75
  -4  -1  -6    7.60   16.85
   1   4   6    1.48    6.48
   1   4   6    6.24   13.78
  -1  -4  -6   24.19   12.26
   4   1   6   -4.30    8.49
   0   3   8   83.39   13.60
   0  -3  -8   65.44    8.19
  -2   1 -10   10.09    6.59
  -1   2  10   39.67   16.82
  -2   1 -10   -4.35    5.60
  -1   2  10   -5.90    8.78
   2  -1  10    2.89   12.04
   1  -2 -10   -1.01    5.16
   1  -2 -10    6.93    5.38
   2  -1  10    2.54    5.09
   1  -2 -10   53.47   21.57
  -1   2 -12   -4.66    8.02
  -2   1  12  -11.00   21.27
   1  -2  12   -1.76    5.83
   2  -1 -12    0.18    6.17
   1   5   5    0.20    5.95
  -5  -1  -5   19.58   15.22
   1   5   5   -6.69   13.74
  -1  -5  -5    0.52   11.64
   0   4   7    2.12    6.46
   0   4   7    5.01   12.76
  -4   0  -7   11.45   15.35
  -4   0  -7   -0.43    5.85
   4   0   7   -4.94    8.69
  -3   1  -9   16.80    8.18
  -1   3   9    2.33    7.66
  -3   1  -9    3.08    4.52
  -1   3   9   11.98   13.65
   1  -3  -9    0.15    4.79
   3  -1   9   18.29   11.04
  -2   2  11    4.64   18.27
  -2   2 -11   -7.25    7.61
   2  -2 -11    4.42    7.11
   2  -2  11    2.74   13.18
   2  -2  11    2.03    5.20
  -1   3 -13   -1.45   10.25
   3  -1 -13    2.77    7.52
   1  -3  13    0.06    7.32
   1   6   4   12.83   15.80
  -6  -1  -4  -12.48   12.08
  -1  -6  -4   21.19   12.84
   0   5   6   -8.03   26.40
   0   5   6   -3.12    6.63
  -5   0  -6   18.87   24.69
   0  -5  -6   13.42    9.33
  -1   4   8   -2.81   12.14
  -4   1  -8   21.06   12.60
  -1   4   8   -6.31   15.12
   1  -4  -8   26.23   11.53
   1  -4  -8   10.59    6.01
   4  -1   8   27.71    7.11
   1  -4  -8   -0.23    4.76
   1  -4  -8  -22.08   24.05
  -3   2 -10    1.51    6.86
  -2   3  10   -6.36   15.65
  -3   2 -10   -5.26    7.91
   3  -2  10    1.59    9.07
   3  -2  10   -2.60    4.99
   2  -3 -10   -2.86    4.17
  -2   3 -12   16.71   10.03
   2  -3  12    1.78    6.65
   3  -2 -12   -1.67    6.84
  -6   0  -5   21.89   13.32
   0   6   5   21.67   18.46
   0  -6  -5   30.54   11.01
  -5   1  -7   18.47   14.58
  -4   2  -9   -5.87    9.51
  -4   2  -9    3.98    8.29
  -2   4   9   -7.29   17.85
   4  -2   9    4.76    7.95
   2  -4  -9    0.30    5.75
  -3   3 -11   -0.09   10.40
  -3   3  11  -12.85   20.44
  -3   3 -11   -7.65    6.31
   3  -3 -11    2.24    5.25
   3  -3  11   -5.79    6.72
  -2   4 -13    8.86   21.45
   2  -4  13   -2.67    8.11
   4  -2 -13  -14.34   10.21
  -6   1  -6   -2.53   12.04
  -1   6   6    5.51   17.91
   1  -6  -6   42.11   15.61
   1  -6  -6    0.75    9.24
  -5   2  -8    2.99   10.65
  -2   5   8   -3.76   20.48
  -5   2  -8    3.91   10.76
   2  -5  -8   -0.08    6.23
   2  -5  -8   34.74   14.29
  -4   3 -10   18.53    7.26
  -3   4  10    3.63   17.88
  -4   3 -10    2.99   11.12
   4  -3  10   10.58    8.83
   3  -4 -10   -6.51    5.98
  -3   4 -12    1.17   14.94
  -3   4 -12   20.96    8.12
   4  -3 -12   -1.75    6.99
   3  -4  12    2.08    7.08
  -1   7   5   -0.68   30.51
  -7   1  -5    7.72   24.28
  -6   2  -7   30.94   11.21
  -2   6   7   10.83   22.85
  -5   3  -9    5.77   11.40
  -3   5   9   19.07   18.78
  -5   3  -9   -0.23    8.70
   3  -5  -9    0.19    5.37
  -4   4  11   -5.44   24.68
  -4   4 -11   10.67    7.58
  -4   4 -11    2.62   24.50
   4  -4 -11    1.90    6.26
   4  -4  11   -3.44    6.05
  -2   7   6   25.79   25.50
  -7   2  -6   18.46   13.78
  -6   3  -8    7.81    9.23
  -3   6   8   -1.86   18.46
  -4   5  10    6.31   20.62
  -5   4 -10    4.50    7.69
  -5   4 -10    2.13   14.25
   5  -4  10   -3.87    6.75
   4  -5 -10    4.06    6.91
  -7   3  -7    0.49   11.38
  -3   7   7   -8.94   30.11
  -4   6   9   10.62   23.94
  -6   4  -9   -5.02   14.36
   4   4   4    6.40   19.79
  -4  -4  -4   11.78   12.22
   3   3   6    9.03   16.06
  -3  -3  -6    1.94   20.57
  -2  -2  -8   63.64   20.98
  -2  -2  -8   31.00   16.84
   2   2   8    5.42    9.86
  -2  -2  -8    5.59    7.70
  -2  -2  -8   19.71    8.86
   1   1  10   11.26    8.71
  -1  -1 -10    2.43    7.28
  -1  -1 -10    3.86    4.95
  -1  -1 -10   49.07   18.53
   0   0 -12    3.04    6.13
   0   0 -12  -10.33   23.57
   0   0  12    2.47    4.97
   0   0 -12    0.54   10.22
  -1  -1  14    1.61    6.61
  -4  -3  -5    0.18   14.75
   3   4   5   16.79   16.23
  -3  -4  -5    5.91   14.84
   2   3   7   24.92   11.79
  -3  -2  -7   -0.02   15.18
  -3  -2  -7   23.75   20.36
   2   3   7    2.51    9.65
   3   2   7   -0.20    9.25
  -2  -3  -7    7.76   16.28
  -2  -1  -9    7.44   13.10
   1   2   9    7.02    9.70
  -2  -1  -9    3.90    9.78
  -2  -1  -9   62.68   24.58
  -2  -1  -9    6.90    8.10
  -1  -2  -9    2.88    5.37
  -1  -2  -9   40.05   22.42
  -1  -2  -9    6.73    7.41
   2   1   9    2.07    8.85
   0   1  11   -0.55   10.10
  -1   0 -11    2.18    5.48
  -1   0 -11    8.20    6.64
   0  -1 -11   -4.60    5.47
   1   0  11    8.48    5.72
   0  -1 -11   39.62   14.66
   0  -1 -11    1.14    6.02
   1   0  11    3.05    9.39
  -1   0  13   -2.86    4.99
   0   1 -13   -3.71    6.50
   0  -1  13    4.06    5.88
   1   0 -13   -1.40    5.77
  -4  -2  -6   -6.71   18.85
   2   4   6    0.96   20.66
   2   4   6    2.76    7.60
  -2  -4  -6   12.38   15.68
   1   3   8   -3.98    8.66
  -3  -1  -8    5.52   17.21
  -3  -1  -8    2.94    8.34
  -1  -3  -8    9.65   13.90
   3   1   8   -4.60    9.00
  -1  -3  -8    8.25    4.99
  -1  -3  -8    5.42    7.40
  -1  -3  -8   20.88   26.76
   0   2  10    3.18    9.71
  -2   0 -10    3.35    8.51
  -2   0 -10    1.77    4.77
   0  -2 -10   -3.18    5.28
   0  -2 -10   37.33   23.82
   2   0  10    5.97   11.58
   0  -2 -10   -2.22    4.74
  -1   1 -12   -5.21    6.42
  -1   1 -12   15.70   18.02
   1  -1 -12    4.46    5.99
   1  -1  12    4.28    5.32
   1  -1 -12   -0.09    4.38
   0   2 -14   -0.96   10.57
  -2   0  14    0.33    6.04
   0  -2  14    8.94    7.02
   2   0 -14    4.70    7.74
   2   5   5   26.17   15.51
  -5  -2  -5   25.16   14.02
  -2  -5  -5   20.02   20.72
   1   4   7   16.48   15.25
  -4  -1  -7    4.48   28.01
   1   4   7    9.72    7.98
  -1  -4  -7   25.64   13.52
   0   3   9    3.95    8.64
  -3   0  -9    7.58   12.22
  -3   0  -9    1.83   10.78
   0   3   9    5.17   14.07
   3   0   9    4.40   12.53
   0  -3  -9    5.58    5.45
   0  -3  -9   10.53    7.07
  -2   1 -11   -1.30    6.20
  -1   2  11    2.53   18.07
   1  -2 -11    6.63    9.55
   2  -1  11   -2.06    5.75
   2  -1  11   -8.28   12.34
   1  -2 -11    4.98    5.73
  -2   1  13   -1.90    5.00
  -1   2 -13   -1.25    8.69
   2  -1 -13   -0.23    6.66
   1  -2  13   -2.02    6.39
   1   5   6   12.72   15.21
  -5  -1  -6   -0.37   17.21
  -1  -5  -6    9.00   12.00
  -4   0  -8   17.13   15.79
  -4   0  -8    1.01    6.27
   0   4   8    8.56   12.75
   0   4   8    7.95   13.99
   4   0   8   -1.82   11.02
   0  -4  -8   10.58    6.48
   0  -4  -8    4.97    7.73
  -3   1 -10    7.67    9.42
  -3   1 -10   18.24    8.71
  -1   3  10  -10.26   14.35
   1  -3 -10    0.49    5.48
   3  -1  10  -31.08   16.88
   1  -3 -10   -4.67    4.49
  -2   2 -12   29.49   14.82
  -2   2 -12    6.67   14.45
   2  -2 -12    4.92    6.50
  -6  -1  -5   11.73   22.94
  -1  -6  -5   18.24   13.35
  -5   0  -7   -1.87   17.12
   0  -5  -7    4.17    9.57
  -1   4   9    0.41   17.18
  -4   1  -9    3.73   10.55
  -4   1  -9   -8.84   13.81
   4  -1   9    2.35    8.56
   1  -4  -9    6.15    6.39
   1  -4  -9   14.41    5.86
   1  -4  -9   36.01   23.17
  -3   2 -11   -6.71    8.49
  -3   2 -11    5.19    7.39
   2  -3 -11    2.17    5.06
   3  -2  11    3.28    7.82
   3  -2  11   22.75   10.92
  -2   3 -13   -7.78   10.96
   2  -3  13    3.90    7.09
   3  -2 -13   -5.11    7.54
   0   6   6   -2.80   18.66
  -6   0  -6    0.76   13.96
   0  -6  -6   -0.16   11.82
  -1   5   8   26.53   17.76
  -5   1  -8   26.26   15.71
   1  -5  -8   15.05   21.69
  -4   2 -10    1.05    7.80
  -4   2 -10    5.03   11.14
  -2   4  10   -2.30   19.97
   2  -4 -10    2.72    6.39
  -3   3 -12   -2.58   11.71
  -3   3  12   13.38   23.49
  -3   3 -12   -1.58    7.43
   3  -3 -12    3.93    5.90
   3  -3  12    4.66    6.23
  -1   6   7    6.91   18.54
  -6   1  -7   13.91   15.30
   1  -6  -7    5.89    9.26
  -2   5   9   -4.64   17.46
  -5   2  -9    6.85   14.74
  -5   2  -9    2.95   11.88
   2  -5  -9    5.97    6.63
  -3   4  11    6.57   19.40
  -4   3 -11   -6.11   11.39
  -4   3 -11   -2.72    7.10
   4  -3  11   -1.27    6.63
   3  -4 -11    5.23    6.97
  -2   6   8    0.34   22.95
  -6   2  -8   -0.99   11.95
  -5   3 -10   -6.29   14.52
  -3   5  10   -7.66   21.64
  -5   3 -10   12.30   12.62
   3  -5 -10   -0.55    5.95
  -4   4 -12   -4.56   16.25
  -4   4 -12   14.06    8.44
   4  -4  12   -0.35    6.53
   4  -4 -12    9.39    8.07
  -3   6   9  -12.79   20.63
  -6   3  -9   18.67    9.99
  -5   4 -11   -0.27   16.99
  -5   4 -11    8.05   16.93
   4  -5 -11    1.37    7.55
   5  -4  11   14.75    8.47
  -3  -3  -7   -3.13   18.69
  -2  -2  -9   33.92   16.89
   2   2   9   39.80   12.18
  -2  -2  -9    0.56   31.52
  -2  -2  -9   10.03   10.91
  -1  -1 -11    0.65    5.46
  -1  -1 -11    2.38    8.13
   1   1  11    9.10   16.31
  -1  -1 -11   51.42   24.54
   0   0  13   -2.69    5.65
   0   0 -13    0.66    5.83
   3   4   6   22.27   16.51
  -4  -3  -6    0.40   18.94
  -3  -4  -6   12.34   17.32
  -3  -2  -8   -5.42   23.53
   2   3   8   -1.91   11.21
  -2  -3  -8  -10.41   26.45
   3   2   8   -1.47   10.34
  -2  -1 -10   18.21   13.96
   1   2  10    1.36   11.53
  -2  -1 -10   -0.30   10.16
  -1  -2 -10    0.83    7.22
  -1  -2 -10    7.63    9.14
   2   1  10   -8.00   10.76
  -1  -2 -10    6.69   28.46
  -1   0 -12    1.26    5.85
  -1   0 -12   30.97   26.71
   0  -1 -12    9.16    6.92
   0  -1 -12    1.07   11.38
  -1   0  14    1.24    5.59
   0   1 -14    2.68    7.05
   0  -1  14   10.34    6.71
   1   0 -14    4.03    8.09
   2   4   7    6.65   13.47
   2   4   7   10.00    9.05
  -4  -2  -7   43.48   22.21
  -2  -4  -7   12.77   17.00
   1   3   9   -1.47   13.15
  -3  -1  -9   -7.20    7.76
   1   3   9    6.70   11.15
  -3  -1  -9  -26.66   25.75
  -1  -3  -9   29.77   14.60
  -1  -3  -9   -1.08    8.37
  -1  -3  -9    1.63    5.91
   3   1   9    4.90   11.86
  -2   0 -11   10.02    9.58
   2   0  11   11.24   12.59
   0  -2 -11    7.91    6.53
[truncated: 83,630 more chars]
